# Supplementary material for: Comparative analysis of DNA extraction and PCR product purification methods for cervicovaginal microbiome analysis using cpn60 microbial profiling
Source: PLoS One. 2022 Jan 13;17(1):e0262355. doi: 10.1371/journal.pone.0262355 (PMC8758110; doi:10.1371/journal.pone.0262355)
Supplement: S1 Table — (XLSX) [file pone.0262355.s001.xlsx]

## Sheet: sample processing details
Sample	Sample names on supplementary electrophoresis image (S1 Fig)	Total DM Kit Replicates	Total BT Kit replicates	Gel purified replicates (per extraction method)	Column purified replicates (per extraction method)	Total number of sample replicates (across all DNA extraction and PCR product purification methods) sequenced in duplicate
VM	VM1 MB, VM2 MB, VM3 MB, VM4 MB, VM1 BT, VM2 BT, VM3 BT, VM4 BT	4	4	2	2	8
Mock Community	DM Mock A, DM Mock B, DM Mock C, DM Mock D, BT Mock A, BT Mock B, BT Mock C, BT Mock D, Pos MB, Pos BT	5	5	1	1	4
Mock Community DNA Standard	Positive, Positive	N/Aa	N/Aa	2	2	8
32V9	DM 32 A, DM 32 B, DM 32 C, DM 32 D, BT 32 A, BT 32 B, BT 32 C, BT 32 D	4	4	N/Ab	N/Ab	N/Ab
59V9	DM 59 A, DM 59 B, DM 59 C, DM 59 D, BT 59 A, BT 59 B, BT 59 C, BT 59 D	4	4	N/Ab	N/Ab	N/Ab
68V9	BT 68 A, BT 68 B, BT 68 C, BT 68 D, DM 68 A, DM 68 B, DM 68 C, DM 68 D	4	4	N/Ab	N/Ab	N/Ab
99V9	BT 99 A, BT 99 B, BT 99 C, BT 99 D, DM 99 A, DM 99B, DM 99 C, DM 99 D	4	4	N/Ab	N/Ab	N/Ab
103V9	DM 103 A, DM 103 B, DM 103 C, DM 103 D, BT 103 A, BT 103 B, BT 103 C, BT 103 D	4	4	N/Ab	N/Ab	N/Ab
22V2	22A-DM, 22A-BT	1	1	1	2	6
22V3	22B-DM, 22B-BT	1	1	1	2	6
57V4	57-DM, 57-BT	1	1	N/Ab	N/Ab	N/Ab
89V2	89-DM, 89-BT	1	1	N/Ab	N/Ab	N/Ab
MB - refers to samples processed using the QIAamp DNA Microbiome Kit
DM - refers to samples processed using the QIAamp DNA Microbiome Kit
BT - refers to samples processed using the Dneasy Blood and Tissue Kit with enzymatic pre-treatment
amock community standard DNA was pre-extracted by the manufacturer
bsample(s) failed to amplify using one or both kits and were therefore not sequenced
