# Supplementary material for: Comparative analysis of DNA extraction and PCR product purification methods for cervicovaginal microbiome analysis using cpn60 microbial profiling
Source: PLoS One. 2022 Jan 13;17(1):e0262355. doi: 10.1371/journal.pone.0262355 (PMC8758110; doi:10.1371/journal.pone.0262355)
Supplement: S1 File — (XLSX) [file pone.0262355.s003.xlsx]

## Sheet: frtable
OTU	%identity	length	cpnDB hit	Total reads	22ABT1A	22ABT1B	22ABT2A	22ABT2B	22ABTgelA	22ABTgelB	22ADM1A	22ADM1B	22ADM2A	22ADM2B	22ADMgelA	22ADMgelB	22BBT1A	22BBT1B	22BBT1C	22BBT2B	22BBTgelA	22BBTgelB	22BDM1A	22BDM1B	22BDM2A	22BDM2B	22BDMgelA	22BDMgelB	NegBTA	NegBTB	NegDMA	NegDMB	VMBT1A	VMBT1B	VMBT2A	VMBT2B	VMBTgel1A	VMBTgel1B	VMBTgel2A	VMBTgel2B	VMDM1A	VMDM1B	VMDM2A	VMDM2B	VMDMgel1A	VMDMgel1B	VMDMgel2A	VMDMgel2B
vogue1236	99.6	245	b15977 FJ577599 Actinobacteria sp. N153 N153_103-6	13212	1018	2480	538	1588	48	240	852	1202	556	1308	64	488	98	282	260	22	10	36	24	222	68	1020	2	194	22	6	0	0	116	44	106	72	16	22	10	10	22	56	42	38	2	8	0	0
vogue1670	99.6	550	b15920 CP001849 Gardnerella vaginalis 409-05	14146	4	0	4	0	0	0	2	0	8	0	0	0	6	0	0	2	2	0	0	0	2	0	2	0	2	2	2	0	3114	1380	2224	1886	472	420	504	510	532	1004	790	816	86	206	0	164
vogue1174	100	549	b15282 NZ_ACLN01000008 Lactobacillus iners DSM 13335	2414	424	694	158	358	24	106	34	28	14	24	2	4	88	154	66	22	6	22	2	6	14	40	6	12	4	0	24	32	6	4	8	4	10	2	4	0	2	0	4	0	0	0	2	0
vogue1101	98.8	499	b14562 GG698804 Lactobacillus coleohominis 101-4-CHN	5608	392	654	150	486	38	156	184	170	86	260	16	80	114	212	70	34	14	30	32	368	144	1584	4	264	2	2	32	22	0	0	4	2	0	0	0	2	0	0	0	0	0	0	0	0
vogue1462	99.1	555	b18989 AFGE01000075 Shigella boydii 5216-82	36	2	0	0	0	0	2	2	4	2	0	0	0	2	0	0	2	0	0	0	2	0	2	0	2	0	0	0	2	0	4	0	0	0	4	0	0	0	0	0	0	0	0	0	4
vogue1651	98.8	263	b15977 FJ577599 Actinobacteria sp. N153 N153_103-6	4726	498	654	222	552	28	56	278	432	240	540	24	198	50	90	62	8	2	14	8	62	40	252	6	66	8	4	0	0	56	32	56	58	22	8	10	20	2	30	16	12	2	6	0	2
vogue1664	95.6	428	b15977 FJ577599 Actinobacteria sp. N153 N153_103-6	3548	242	766	132	582	16	38	252	304	96	290	16	88	28	48	48	8	6	10	12	34	22	266	6	42	6	2	0	2	28	12	56	26	4	6	6	16	4	4	6	16	0	0	0	2
vogue1663	99.6	543	b15977 FJ577599 Actinobacteria sp. N153 N153_103-6	3024	180	686	128	410	10	26	222	242	88	228	8	84	20	50	28	6	0	2	6	58	14	292	4	40	14	8	0	0	30	24	38	24	8	4	2	10	0	8	6	12	0	4	0	0
vogue1461	98.9	179	b408 AB008142 Enterobacter agglomerans JCM1236	6	0	2	0	0	0	0	0	0	0	0	0	0	0	0	0	0	0	0	0	0	0	0	0	0	0	0	0	0	0	0	0	0	2	0	0	0	0	2	0	0	0	0	0	0
vogue1151	99.8	560	b7845 AF429680 Lactobacillus fermentum ATCC 14931	14	0	0	0	0	2	0	0	2	0	0	0	0	0	0	0	0	0	0	0	0	0	0	0	0	0	0	0	0	0	0	0	2	2	0	0	0	0	4	0	0	0	0	0	2
vogue0929	88.2	549	b8455 CP000705 Lactobacillus reuteri JCM1112	1048	24	50	12	16	4	184	8	14	2	4	2	2	92	228	2	38	6	22	6	52	14	232	2	24	2	0	0	0	2	0	0	0	0	0	0	0	0	2	0	0	0	0	0	2
vogue1479	95.7	590	b7850 AF429687 Lactobacillus jensenii ATCC 25258	412	28	40	12	30	0	20	10	12	6	4	0	0	12	6	0	0	0	0	2	0	0	4	0	0	32	46	34	18	18	10	16	16	0	4	4	2	4	10	6	2	2	0	0	2
vogue0545	92.7	246	b9305 CP000539 Acidovorax sp. JS42	0	0	0	0	0	0	0	0	0	0	0	0	0	0	0	0	0	0	0	0	0	0	0	0	0	0	0	0	0	0	0	0	0	0	0	0	0	0	0	0	0	0	0	0	0
vogue0490	94.1	219	b12598 FJ360434 Atopobium vaginae DSM15829	528	68	110	32	78	0	14	2	8	10	12	2	2	20	14	0	8	0	0	2	4	2	24	0	4	24	14	18	14	10	2	6	14	2	2	2	2	2	0	0	0	0	0	0	0
vogue1654	96.7	246	b15920 CP001849 Gardnerella vaginalis 409-05	558	4	8	2	8	0	2	8	4	2	6	2	2	0	6	2	2	0	0	0	4	2	30	2	2	0	0	0	0	84	52	68	56	20	20	20	24	8	26	24	38	10	6	0	4
vogue1380	97.7	556	b17590 AB547633 Prevotella timonensis JCM 15640	656	0	0	0	0	0	0	0	0	0	0	0	0	0	0	0	0	0	0	0	0	0	0	0	0	0	0	0	0	260	72	164	70	28	26	16	16	0	2	0	2	0	0	0	0
vogue0026	83.7	379	b7678 DQ062238 Streptococcus ratti serotype b	280	20	26	18	20	0	12	12	4	0	4	0	0	4	4	2	0	0	0	4	4	0	14	0	2	22	28	18	16	6	8	20	2	0	2	2	0	2	2	0	2	0	0	0	0
vogue1123	96.6	209	b17590 AB547633 Prevotella timonensis JCM 15640	582	0	0	0	0	0	0	0	0	0	0	0	0	0	0	0	0	0	0	0	0	0	0	0	0	0	0	0	0	218	60	164	78	10	20	14	14	0	4	0	0	0	0	0	0
vogue1310	99.3	550	b18814 AFBB01000007 Dialister micraerophilus DSM 19965	524	14	40	4	32	2	2	2	0	0	0	0	2	2	4	4	2	0	0	0	0	0	0	0	0	0	0	0	0	132	66	86	66	8	8	2	10	0	8	10	16	0	2	0	0
vogue1189	95.8	284	b17590 AB547633 Prevotella timonensis JCM 15640	518	0	0	0	0	0	0	0	0	0	0	0	0	0	0	0	0	0	0	0	0	0	0	0	0	0	0	0	0	170	66	114	100	22	14	16	10	0	2	2	2	0	0	0	0
vogue0534	95.6	476	b3376 AY123735 Comamonas terrigena ATCC 8461	0	0	0	0	0	0	0	0	0	0	0	0	0	0	0	0	0	0	0	0	0	0	0	0	0	0	0	0	0	0	0	0	0	0	0	0	0	0	0	0	0	0	0	0	0
vogue0478	94.4	415	b27515 NZ_HE610718 Peptoniphilus senegalensis JC140	154	14	8	2	2	0	0	2	4	0	0	0	0	2	6	0	0	0	0	0	2	0	0	0	2	14	24	34	20	2	0	2	2	0	2	0	6	0	2	0	2	0	0	0	0
vogue1379	97.8	554	b17590 AB547633 Prevotella timonensis JCM 15640	330	0	0	0	0	0	0	2	0	0	0	0	0	0	0	0	0	0	0	0	0	0	0	0	0	0	0	0	0	128	52	60	42	6	8	8	18	0	2	2	2	0	0	0	0
vogue1659	97.1	209	b15920 CP001849 Gardnerella vaginalis 409-05	148	0	0	2	0	0	0	0	2	0	2	0	0	0	2	0	0	0	0	0	0	0	0	2	0	2	0	0	0	22	22	12	30	6	0	8	6	2	6	6	14	0	0	0	2
vogue1202	96.8	252	b17634 AB547589 Porphyromonas uenonis JCM 13868	376	0	0	0	0	0	0	0	0	0	0	0	0	0	0	0	0	0	0	0	0	0	0	0	0	0	0	0	0	138	54	82	80	4	14	0	4	0	0	0	0	0	0	0	0
vogue0191	80.7	562	b3363 AY123698 Aerococcus urinae ATCC 51268	314	0	0	0	0	0	2	2	0	0	0	0	0	0	0	0	0	0	0	0	0	0	0	0	0	0	0	0	0	64	24	68	56	8	2	4	0	10	46	6	16	0	6	0	0
vogue0021	58.8	337	b7831 AF429662 Weissella viridescens ATCC 12706 (CCC B1183 )	102	10	12	2	6	0	0	0	0	0	0	0	0	6	0	0	0	0	0	0	0	0	0	0	0	12	20	12	14	2	0	2	0	2	0	0	2	0	0	0	0	0	0	0	0
vogue1719	97.3	264	b17590 AB547633 Prevotella timonensis JCM 15640	298	0	0	0	0	0	0	0	0	0	0	0	0	0	0	0	0	0	0	0	0	0	0	0	0	0	0	0	0	112	30	72	50	8	12	10	4	0	0	0	0	0	0	0	0
vogue1503	98.7	552	b233 AF053572 Staphylococcus hominis ATCC 27844	2	0	0	0	0	0	0	0	0	0	0	0	0	0	0	0	0	0	0	0	2	0	0	0	0	0	0	0	0	0	0	0	0	0	0	0	0	0	0	0	0	0	0	0	0
vogue1339	99.1	555	b17634 AB547589 Porphyromonas uenonis JCM 13868	270	0	0	0	0	0	0	0	0	0	0	0	0	0	0	0	0	0	0	0	0	0	0	0	0	2	0	0	0	106	16	78	34	6	14	0	14	0	0	0	0	0	0	0	0
vogue1653	95.4	196	b15920 CP001849 Gardnerella vaginalis 409-05	164	0	4	2	2	0	0	0	0	2	2	0	2	0	2	0	0	0	0	0	0	0	12	0	0	0	0	0	0	28	18	14	30	6	4	4	2	4	2	16	6	0	2	0	0
vogue1589	99.5	606	b278 AF240566 Bifidobacterium breve JCM1192	32	0	10	2	2	0	6	0	0	2	0	0	0	0	2	0	0	0	0	0	0	0	4	0	0	0	0	0	0	0	2	0	0	0	0	2	0	0	0	0	0	0	0	0	0
vogue1134	84.1	178	b18093 AECU01000014 Faecalibacterium cf. prausnitzii KLE1255	72	4	6	4	6	0	4	0	2	0	0	0	0	2	6	0	0	0	2	0	0	0	2	0	0	4	10	6	8	0	2	4	0	0	0	0	0	0	0	0	0	0	0	0	0
vogue1668	99.5	555	b291 AF240579 Gardnerella vaginalis ATCC 14018	180	12	14	6	16	0	0	6	10	2	10	2	2	0	2	2	0	0	0	0	2	0	4	0	0	0	2	0	0	20	12	12	20	4	2	0	2	2	8	4	2	0	0	0	0
vogue1658	96.2	295	b15977 FJ577599 Actinobacteria sp. N153 N153_103-6	106	2	20	4	8	2	2	12	10	4	10	0	2	0	2	2	0	0	0	0	0	0	6	0	0	0	0	0	0	8	2	2	4	0	0	0	0	0	2	0	2	0	0	0	0
vogue1655	100	305	b18713 AEJD00000000 Gardnerella vaginalis 101 NULL	134	4	16	2	8	4	6	2	2	2	12	0	6	4	8	2	0	0	0	0	14	2	26	0	8	0	0	0	0	2	2	2	0	0	0	0	0	0	0	0	0	0	0	0	0
vogue1290	98.6	398	b18974 XM_003253887 Nomascus leucogenys	60	6	6	4	2	0	0	0	0	2	2	0	0	0	2	0	0	0	0	0	0	0	6	0	0	4	8	2	4	2	0	4	4	0	0	2	0	0	0	0	0	0	0	0	0
vogue1336	99.8	556	b3424 AY123663 Pseudomonas putida ATCC 12633	0	0	0	0	0	0	0	0	0	0	0	0	0	0	0	0	0	0	0	0	0	0	0	0	0	0	0	0	0	0	0	0	0	0	0	0	0	0	0	0	0	0	0	0	0
vogue1405	90.1	348	b14562 GG698804 Lactobacillus coleohominis 101-4-CHN	74	10	4	2	6	2	2	10	4	0	4	0	0	6	2	0	2	0	0	0	2	8	10	0	0	0	0	0	0	0	0	0	0	0	0	0	0	0	0	0	0	0	0	0	0
vogue1140	94.2	560	b22779 JX139861 Staphylococcus petrasii subsp. petrasii strain NRL/St 07/045	0	0	0	0	0	0	0	0	0	0	0	0	0	0	0	0	0	0	0	0	0	0	0	0	0	0	0	0	0	0	0	0	0	0	0	0	0	0	0	0	0	0	0	0	0
vogue1146	100	296	b18126 AEKL01000002 Lactobacillus oris PB013-T2-3	56	6	2	0	0	0	2	0	2	0	0	2	0	6	2	2	0	0	0	0	0	6	12	0	2	0	0	0	0	2	2	4	0	0	0	0	2	2	0	0	0	0	0	0	0
vogue1652	97	166	b15920 CP001849 Gardnerella vaginalis 409-05	80	0	0	0	2	0	0	0	0	0	2	0	0	0	0	2	0	0	0	0	0	0	2	0	0	0	0	0	0	10	6	16	8	4	4	2	0	2	2	2	10	2	2	0	2
vogue0547	94.4	558	b9305 CP000539 Acidovorax sp. JS42	0	0	0	0	0	0	0	0	0	0	0	0	0	0	0	0	0	0	0	0	0	0	0	0	0	0	0	0	0	0	0	0	0	0	0	0	0	0	0	0	0	0	0	0	0
vogue1594	95.6	250	b291 AF240579 Gardnerella vaginalis ATCC 14018	106	4	24	2	10	0	2	8	10	4	12	2	6	0	2	0	0	0	0	0	0	2	6	0	4	0	0	0	0	2	0	0	2	4	0	0	0	0	0	0	0	0	0	0	0
vogue1139	99.7	296	b217 U92809 Staphylococcus haemolyticus ATCC 29970	0	0	0	0	0	0	0	0	0	0	0	0	0	0	0	0	0	0	0	0	0	0	0	0	0	0	0	0	0	0	0	0	0	0	0	0	0	0	0	0	0	0	0	0	0
vogue0415	89.6	315	b25983 APPY01000042 Acinetobacter towneri DSM 14962	20	0	4	0	0	0	0	0	2	0	2	0	0	0	0	0	0	0	0	0	0	0	0	0	0	0	0	0	0	2	2	0	0	2	0	0	0	2	0	2	0	0	2	0	0
vogue1137	99.1	569	b231 AF053570 Staphylococcus lugdunensis ATCC 43809	2	0	0	0	0	0	0	0	0	0	0	0	0	0	0	0	0	0	0	0	0	0	0	0	0	0	0	0	0	0	0	0	0	0	2	0	0	0	0	0	0	0	0	0	0
vogue1168	99.1	342	b821 AF245684 Enterococcus faecalis ATCC 19433	0	0	0	0	0	0	0	0	0	0	0	0	0	0	0	0	0	0	0	0	0	0	0	0	0	0	0	0	0	0	0	0	0	0	0	0	0	0	0	0	0	0	0	0	0
vogue1307	95	320	b7850 AF429687 Lactobacillus jensenii ATCC 25258	48	0	4	0	0	0	0	0	2	4	0	0	0	0	0	0	0	0	0	0	0	0	0	0	0	0	0	0	0	2	8	10	0	2	0	2	0	2	4	4	2	0	0	0	2
vogue1378	95	261	b18713 AEJD00000000 Gardnerella vaginalis 101 NULL	54	4	2	0	4	0	4	2	2	0	4	0	4	0	2	0	0	0	0	0	0	0	22	0	2	0	0	0	0	0	0	0	0	0	0	0	0	0	0	0	0	0	0	0	2
vogue0110	81.3	477	b1444 AF441381 Sporosarcina psychrophila CECT4073	4	0	0	0	0	0	0	0	0	0	0	0	0	0	0	0	0	0	0	0	0	0	0	0	0	0	0	0	0	0	0	2	2	0	0	0	0	0	0	0	0	0	0	0	0
vogue1287	87.9	563	b7534 NC_007947 Methylobacillus flagellatus KT	0	0	0	0	0	0	0	0	0	0	0	0	0	0	0	0	0	0	0	0	0	0	0	0	0	0	0	0	0	0	0	0	0	0	0	0	0	0	0	0	0	0	0	0	0
vogue0235	94.7	228	b3148 AF389517 Streptococcus salivarius subsp. salivarius ATCC 7073	48	0	16	2	8	0	0	4	8	4	0	0	2	0	0	0	0	0	0	0	0	2	2	0	0	0	0	0	0	0	0	0	0	0	0	0	0	0	0	0	0	0	0	0	0
vogue1117	97.5	198	b17590 AB547633 Prevotella timonensis JCM 15640	68	0	0	0	0	0	0	0	0	0	0	0	0	0	0	0	0	0	0	0	0	0	0	0	0	0	0	0	0	24	4	14	18	2	2	2	0	0	2	0	0	0	0	0	0
vogue1673	98.8	184	b291 AF240579 Gardnerella vaginalis ATCC 14018	24	6	6	2	2	0	0	2	0	0	2	0	0	0	0	0	0	0	0	0	0	0	0	0	0	0	0	2	0	2	0	0	0	0	0	0	0	0	0	0	0	0	0	0	0
vogue1671	98.1	318	b15977 FJ577599 Actinobacteria sp. N153 N153_103-6	32	6	2	2	0	0	0	6	0	2	10	2	0	0	0	0	0	0	0	2	0	0	0	0	0	0	0	0	0	0	0	0	0	0	0	0	0	0	0	0	0	0	0	0	0
vogue0163	88.9	560	b3396 AY123651 Lactobacillus vaginalis ATCC 49540	20	4	6	2	0	0	0	0	0	0	2	0	2	2	0	0	0	0	0	0	0	0	0	2	0	0	0	0	0	0	0	0	0	0	0	0	0	0	0	0	0	0	0	0	0
vogue0337	80.1	564	b19241 CP002881 Pseudomonas stutzeri ATCC 17588	0	0	0	0	0	0	0	0	0	0	0	0	0	0	0	0	0	0	0	0	0	0	0	0	0	0	0	0	0	0	0	0	0	0	0	0	0	0	0	0	0	0	0	0	0
vogue0350	95.9	563	b9558 CP001052 Burkholderia phytofirmans PsJN	0	0	0	0	0	0	0	0	0	0	0	0	0	0	0	0	0	0	0	0	0	0	0	0	0	0	0	0	0	0	0	0	0	0	0	0	0	0	0	0	0	0	0	0	0
vogue0445	99.4	181	b27942 BATI01000010 Pseudomonas alcaligenes ATCC 14909	0	0	0	0	0	0	0	0	0	0	0	0	0	0	0	0	0	0	0	0	0	0	0	0	0	0	0	0	0	0	0	0	0	0	0	0	0	0	0	0	0	0	0	0	0
vogue1656	94.8	231	b18713 AEJD00000000 Gardnerella vaginalis 101 NULL	24	2	0	2	0	0	0	8	2	4	2	0	2	0	0	0	0	0	0	0	0	0	2	0	0	0	0	0	0	0	0	0	0	0	0	0	0	0	0	0	0	0	0	0	0
vogue0027	81.6	551	b7850 AF429687 Lactobacillus jensenii ATCC 25258	16	0	0	0	0	0	0	0	0	0	0	0	0	0	2	0	0	0	0	0	2	2	2	0	2	0	0	0	0	0	2	2	0	0	0	0	0	0	0	2	0	0	0	0	0
vogue1643	99.1	552	b8455 CP000705 Lactobacillus reuteri JCM1112	18	0	0	0	0	4	0	2	0	0	0	0	0	2	2	0	0	2	0	0	0	0	4	0	0	0	0	0	0	0	0	0	0	0	0	0	2	0	0	0	0	0	0	0	0
vogue0060	76.7	228	b6854 AY691293 Ruminococcus albus ATCC 27210	22	0	0	0	0	0	12	0	0	0	0	0	0	4	4	0	2	0	0	0	0	0	0	0	0	0	0	0	0	0	0	0	0	0	0	0	0	0	0	0	0	0	0	0	0
vogue0774	82.2	557	b1444 AF441381 Sporosarcina psychrophila CECT4073	0	0	0	0	0	0	0	0	0	0	0	0	0	0	0	0	0	0	0	0	0	0	0	0	0	0	0	0	0	0	0	0	0	0	0	0	0	0	0	0	0	0	0	0	0
vogue0656	92.2	567	b13661 ACGD01000005 Corynebacterium accolens ATCC 49725	28	0	0	0	0	0	0	0	0	0	0	0	0	0	0	0	0	0	0	0	4	0	22	0	2	0	0	0	0	0	0	0	0	0	0	0	0	0	0	0	0	0	0	0	0
vogue1403	99.8	549	b7450 AY562570 Lactobacillus crispatus CECT4840	26	0	6	0	0	0	6	0	0	0	0	0	0	0	6	0	0	0	0	0	2	0	6	0	0	0	0	0	0	0	0	0	0	0	0	0	0	0	0	0	0	0	0	0	0
vogue1487	94.6	563	b26758 NC_021591 Serratia plymuthica 4Rx13	0	0	0	0	0	0	0	0	0	0	0	0	0	0	0	0	0	0	0	0	0	0	0	0	0	0	0	0	0	0	0	0	0	0	0	0	0	0	0	0	0	0	0	0	0
vogue0279	68.9	560	b13527 NZ_ACJM01000008 Dethiobacter alkaliphilus AHT 1 DSM19026	44	0	0	0	0	0	0	0	0	0	0	0	0	0	0	0	0	0	0	0	0	0	0	0	0	0	0	0	0	6	2	2	0	0	0	0	0	4	8	8	12	0	2	0	0
vogue1367	97.9	244	b291 AF240579 Gardnerella vaginalis ATCC 14018	26	0	2	2	0	0	0	0	6	2	6	2	0	0	0	2	0	0	0	0	0	0	2	0	0	0	0	0	0	0	0	2	0	0	0	0	0	0	0	0	0	0	0	0	0
vogue1545	93.3	492	b14375 NZ_ACDZ02000011 Gemella haemolysans ATCC 10379	0	0	0	0	0	0	0	0	0	0	0	0	0	0	0	0	0	0	0	0	0	0	0	0	0	0	0	0	0	0	0	0	0	0	0	0	0	0	0	0	0	0	0	0	0
vogue0044	82.3	479	b26912 NZ_ALEF01000004 Virgibacillus halodenitrificans 1806	10	0	0	0	0	0	0	0	0	0	0	0	0	0	0	0	0	0	0	0	0	0	0	0	0	0	0	0	0	0	2	2	0	0	4	0	0	0	0	0	2	0	0	0	0
vogue1226	87	324	b3372 AY123659 Brevundimonas diminuta ATCC 11568	0	0	0	0	0	0	0	0	0	0	0	0	0	0	0	0	0	0	0	0	0	0	0	0	0	0	0	0	0	0	0	0	0	0	0	0	0	0	0	0	0	0	0	0	0
vogue1169	98	303	b7401 AY835627 Lactobacillus salivarius subsp. salivarius ATCC 11741	10	2	2	2	2	0	0	0	0	0	0	0	0	0	2	0	0	0	0	0	0	0	0	0	0	0	0	0	0	0	0	0	0	0	0	0	0	0	0	0	0	0	0	0	0
vogue1173	97.7	387	b15282 NZ_ACLN01000008 Lactobacillus iners DSM 13335	10	4	0	2	0	0	0	0	0	0	0	0	0	0	0	0	0	2	0	2	0	0	0	0	0	0	0	0	0	0	0	0	0	0	0	0	0	0	0	0	0	0	0	0	0
vogue1197	97.5	243	b7450 AY562570 Lactobacillus crispatus CECT4840	14	0	0	0	2	0	2	0	0	2	2	0	0	0	2	0	0	0	0	0	0	0	4	0	0	0	0	0	0	0	0	0	0	0	0	0	0	0	0	0	0	0	0	0	0
vogue0114	86.5	252	b26446 AQPX01000002 Lysinibacillus sphaericus OT4b.31	0	0	0	0	0	0	0	0	0	0	0	0	0	0	0	0	0	0	0	0	0	0	0	0	0	0	0	0	0	0	0	0	0	0	0	0	0	0	0	0	0	0	0	0	0
vogue0800	62.3	265	b26811 NZ_ARQF01000016 Desulfovibrio desulfuricans subsp. aestuarii DSM 17919	28	4	6	4	2	0	0	0	2	0	6	0	2	0	0	0	0	0	0	2	0	0	0	0	0	0	0	0	0	0	0	0	0	0	0	0	0	0	0	0	0	0	0	0	0
vogue0861	90	333	b15920 CP001849 Gardnerella vaginalis 409-05	8	2	2	0	0	0	2	0	0	0	0	0	0	0	0	0	0	0	0	0	0	0	0	0	0	0	0	0	0	0	0	0	0	2	0	0	0	0	0	0	0	0	0	0	0
vogue1465	99.7	363	b3424 AY123663 Pseudomonas putida ATCC 12633	0	0	0	0	0	0	0	0	0	0	0	0	0	0	0	0	0	0	0	0	0	0	0	0	0	0	0	0	0	0	0	0	0	0	0	0	0	0	0	0	0	0	0	0	0
vogue1669	94	182	b15977 FJ577599 Actinobacteria sp. N153 N153_103-6	18	2	0	0	0	0	0	4	6	2	0	0	4	0	0	0	0	0	0	0	0	0	0	0	0	0	0	0	0	0	0	0	0	0	0	0	0	0	0	0	0	0	0	0	0
vogue0088	83.3	318	b7644 NC_007575 Sulfurimonas denitrificans ATCC 33889	0	0	0	0	0	0	0	0	0	0	0	0	0	0	0	0	0	0	0	0	0	0	0	0	0	0	0	0	0	0	0	0	0	0	0	0	0	0	0	0	0	0	0	0	0
vogue0896	81.6	456	b26592 ASTC01000016 Oscillibacter sp. 1-3	12	0	0	0	0	0	6	0	0	0	0	0	0	0	6	0	0	0	0	0	0	0	0	0	0	0	0	0	0	0	0	0	0	0	0	0	0	0	0	0	0	0	0	0	0
vogue0948	88	357	b18713 AEJD00000000 Gardnerella vaginalis 101 NULL	12	2	0	0	0	0	0	0	0	0	0	0	0	0	0	0	0	0	0	0	0	0	2	0	0	0	0	0	0	2	0	0	0	2	0	0	0	2	0	2	0	0	0	0	0
vogue0503	78.8	537	b17999 NZ_ADDX01000027 Ruminococcaceae bacterium sp. D16	14	0	0	0	0	0	2	0	0	0	0	0	0	6	6	0	0	0	0	0	0	0	0	0	0	0	0	0	0	0	0	0	0	0	0	0	0	0	0	0	0	0	0	0	0
vogue1132	97.8	559	b26383 NZ_AJSW01000015 Haemophilus parahaemolyticus HK385 ATCC 10014	0	0	0	0	0	0	0	0	0	0	0	0	0	0	0	0	0	0	0	0	0	0	0	0	0	0	0	0	0	0	0	0	0	0	0	0	0	0	0	0	0	0	0	0	0
vogue0785	84.5	553	b5837 AY691307 Succinivibrio dextrinosolvens ATCC 19716	0	0	0	0	0	0	0	0	0	0	0	0	0	0	0	0	0	0	0	0	0	0	0	0	0	0	0	0	0	0	0	0	0	0	0	0	0	0	0	0	0	0	0	0	0
vogue0037	85.4	492	b26977 NZ_ANNK01000162 Bacillus ligniniphilus L1	0	0	0	0	0	0	0	0	0	0	0	0	0	0	0	0	0	0	0	0	0	0	0	0	0	0	0	0	0	0	0	0	0	0	0	0	0	0	0	0	0	0	0	0	0
vogue0299	76.7	556	b21893 AGZU01000014 Sphingobium yanoikuyae ATCC 51230	2	0	0	0	0	0	0	0	0	0	0	0	0	0	0	0	0	0	0	0	0	0	0	0	0	2	0	0	0	0	0	0	0	0	0	0	0	0	0	0	0	0	0	0	0
vogue0899	73	226	b18164 CP003001 Caldicellulosiruptor lactoaceticus 6A DSM 9545	12	0	2	0	0	0	0	0	0	2	0	0	0	2	0	0	0	0	0	0	0	0	2	0	0	0	0	0	0	0	0	0	4	0	0	0	0	0	0	0	0	0	0	0	0
vogue0116	84.7	412	b1444 AF441381 Sporosarcina psychrophila CECT4073	0	0	0	0	0	0	0	0	0	0	0	0	0	0	0	0	0	0	0	0	0	0	0	0	0	0	0	0	0	0	0	0	0	0	0	0	0	0	0	0	0	0	0	0	0
vogue0289	82.9	259	b12423 EU790571 Porphyrobacter sanguineus ATCC 25659	16	2	2	0	2	0	0	6	0	2	0	0	0	0	0	0	0	0	0	2	0	0	0	0	0	0	0	0	0	0	0	0	0	0	0	0	0	0	0	0	0	0	0	0	0
vogue0412	93	556	b3358 AY123658 Acinetobacter junii ATCC 17908	12	0	0	2	0	0	0	2	2	0	4	0	0	0	0	0	0	0	0	0	2	0	0	0	0	0	0	0	0	0	0	0	0	0	0	0	0	0	0	0	0	0	0	0	0
vogue0413	98.1	536	b26659 ATGH01000030 Acinetobacter indicus ANC 4215	2	0	0	0	0	0	0	0	0	0	0	0	0	0	0	0	0	0	0	0	0	0	0	0	0	0	0	0	0	0	0	0	0	2	0	0	0	0	0	0	0	0	0	0	0
vogue0623	95.2	344	b14380 NZ_ACQT01000229 Acidovorax delafieldii 2AN	0	0	0	0	0	0	0	0	0	0	0	0	0	0	0	0	0	0	0	0	0	0	0	0	0	0	0	0	0	0	0	0	0	0	0	0	0	0	0	0	0	0	0	0	0
vogue0793	66.7	256	b25977 APQG01000019 Acinetobacter bereziniae CIP 70.12	28	0	0	0	0	0	0	0	0	0	0	0	0	0	0	0	0	0	0	0	0	0	0	0	0	0	0	0	0	6	8	2	2	0	0	0	2	2	2	2	2	0	0	0	0
vogue0031	85.4	452	b26592 ASTC01000016 Oscillibacter sp. 1-3	18	0	0	0	0	0	8	0	0	0	0	0	0	2	6	0	0	0	2	0	0	0	0	0	0	0	0	0	0	0	0	0	0	0	0	0	0	0	0	0	0	0	0	0	0
vogue0516	66.9	226	b26455 NZ_ALKJ01000008 Porphyromonas sp. oral taxon 279 str. F0450	14	0	0	0	0	0	2	0	0	0	0	0	0	4	6	0	2	0	0	0	0	0	0	0	0	0	0	0	0	0	0	0	0	0	0	0	0	0	0	0	0	0	0	0	0
vogue0550	91.6	333	b19631 JF745941 Sphaerotilus natans DSM 566	2	0	0	0	0	0	0	0	0	0	0	0	0	0	0	0	0	0	0	2	0	0	0	0	0	0	0	0	0	0	0	0	0	0	0	0	0	0	0	0	0	0	0	0	0
vogue0608	85.6	208	b18573 NZ_AEVN01000056 Phascolarctobacterium sp. YIT 12067	18	4	0	0	0	0	0	2	0	0	0	0	0	0	0	0	0	0	0	0	0	0	2	0	2	0	0	0	0	2	0	2	2	0	0	0	0	0	0	0	2	0	0	0	0
vogue1180	89.6	203	b278 AF240566 Bifidobacterium breve JCM1192	18	0	0	0	0	0	4	0	0	0	0	0	0	2	4	0	0	0	0	0	0	2	4	0	2	0	0	0	0	0	0	0	0	0	0	0	0	0	0	0	0	0	0	0	0
vogue0064	83.8	479	b26912 NZ_ALEF01000004 Virgibacillus halodenitrificans 1806	14	0	2	0	0	2	0	4	2	0	0	0	0	0	0	0	0	0	0	0	0	0	2	0	0	0	0	0	0	0	0	0	2	0	0	0	0	0	0	0	0	0	0	0	0
vogue1184	94.3	192	b7874 AF429667 Lactobacillus acidophilus ATCC 4356	0	0	0	0	0	0	0	0	0	0	0	0	0	0	0	0	0	0	0	0	0	0	0	0	0	0	0	0	0	0	0	0	0	0	0	0	0	0	0	0	0	0	0	0	0
vogue1306	100	269	b3148 AF389517 Streptococcus salivarius subsp. salivarius ATCC 7073	16	2	2	0	2	0	0	0	2	0	4	0	2	0	0	0	0	0	0	0	0	0	2	0	0	0	0	0	0	0	0	0	0	0	0	0	0	0	0	0	0	0	0	0	0
vogue1492	86.8	237	b15282 NZ_ACLN01000008 Lactobacillus iners DSM 13335	2	0	2	0	0	0	0	0	0	0	0	0	0	0	0	0	0	0	0	0	0	0	0	0	0	0	0	0	0	0	0	0	0	0	0	0	0	0	0	0	0	0	0	0	0
vogue0112	83.9	544	b26912 NZ_ALEF01000004 Virgibacillus halodenitrificans 1806	6	0	2	2	0	0	0	0	0	0	0	0	0	0	0	0	0	0	0	0	0	0	0	0	0	0	0	0	0	0	0	2	0	0	0	0	0	0	0	0	0	0	0	0	0
vogue0162	86.6	560	b3396 AY123651 Lactobacillus vaginalis ATCC 49540	10	0	0	0	2	2	0	0	0	0	0	0	0	2	0	0	0	0	0	0	0	0	4	0	0	0	0	0	0	0	0	0	0	0	0	0	0	0	0	0	0	0	0	0	0
vogue0551	94.8	558	b18285 CP002417 Variovorax paradoxus EPS	0	0	0	0	0	0	0	0	0	0	0	0	0	0	0	0	0	0	0	0	0	0	0	0	0	0	0	0	0	0	0	0	0	0	0	0	0	0	0	0	0	0	0	0	0
vogue1210	97.5	566	b7335 AY837570 Prevotella melaninogenica ATCC 25845D	10	0	0	0	0	0	0	2	0	0	0	2	0	0	0	0	0	0	0	2	0	0	2	0	2	0	0	0	0	0	0	0	0	0	0	0	0	0	0	0	0	0	0	0	0
vogue0166	81.9	558	b13630 NC_013520 Veillonella parvula DSM 2008	6	2	0	0	0	0	0	0	0	0	0	0	0	0	0	0	0	0	0	0	0	0	0	0	0	0	0	0	0	4	0	0	0	0	0	0	0	0	0	0	0	0	0	0	0
vogue0400	94.3	334	b1121 AF352801 Streptococcus mitis ATCC 49456	2	0	0	0	0	0	0	0	0	0	0	0	0	0	0	0	0	0	0	0	0	0	0	0	0	0	0	0	0	0	0	0	0	0	2	0	0	0	0	0	0	0	0	0	0
vogue0568	86.4	561	b21018 NZ_AGWP01000004 Actinomyces neuii subsp. anitratus BVS029A5	24	0	0	0	0	0	0	0	0	0	0	0	0	0	0	0	0	0	0	0	0	0	0	0	0	0	0	0	0	2	6	4	2	0	0	0	0	0	0	4	6	0	0	0	0
vogue1193	99.4	335	b7850 AF429687 Lactobacillus jensenii ATCC 25258	4	0	0	0	2	0	2	0	0	0	0	0	0	0	0	0	0	0	0	0	0	0	0	0	0	0	0	0	0	0	0	0	0	0	0	0	0	0	0	0	0	0	0	0	0
vogue1281	98	563	b19067 AFHG01000059 Methyloversatilis universalis FAM5 ATCC BAA-1314	0	0	0	0	0	0	0	0	0	0	0	0	0	0	0	0	0	0	0	0	0	0	0	0	0	0	0	0	0	0	0	0	0	0	0	0	0	0	0	0	0	0	0	0	0
vogue1410	99.5	550	b18700 AEXU01000043 Lactobacillus delbrueckii subsp. lactis DSM 20072	8	0	0	0	0	0	0	0	0	0	2	0	0	0	0	0	0	0	0	0	0	2	2	0	0	0	0	0	0	2	0	0	0	0	0	0	0	0	0	0	0	0	0	0	0
vogue1642	99.2	249	b3396 AY123651 Lactobacillus vaginalis ATCC 49540	10	2	0	0	0	0	0	0	0	0	0	0	0	0	0	0	0	0	0	0	2	4	2	0	0	0	0	0	0	0	0	0	0	0	0	0	0	0	0	0	0	0	0	0	0
vogue0485	79.8	276	b1025 AF440233 Prevotella bivia ATCC 29303	16	0	0	0	0	0	0	0	0	0	0	0	0	0	0	0	0	0	0	0	0	0	0	0	0	0	0	0	0	2	2	2	4	0	0	0	0	2	4	0	0	0	0	0	0
vogue0701	77.5	552	b26805 NZ_ARRO01000002 Actinobacterium sp. SCGC AAA027-M14	2	0	0	0	0	0	0	2	0	0	0	0	0	0	0	0	0	0	0	0	0	0	0	0	0	0	0	0	0	0	0	0	0	0	0	0	0	0	0	0	0	0	0	0	0
vogue0777	96.8	505	b19434 AFQQ01000001 Haemophilus haemolyticus M21621	4	0	0	0	0	0	0	0	0	0	0	0	0	0	0	0	0	0	0	0	0	2	0	0	0	0	0	0	0	0	0	0	0	0	0	0	2	0	0	0	0	0	0	0	0
vogue1144	99.2	395	b7845 AF429680 Lactobacillus fermentum ATCC 14931	0	0	0	0	0	0	0	0	0	0	0	0	0	0	0	0	0	0	0	0	0	0	0	0	0	0	0	0	0	0	0	0	0	0	0	0	0	0	0	0	0	0	0	0	0
vogue1190	99.5	566	b27928 AWUY01000005 Prevotella disiens ATCC 29426	8	2	0	0	0	0	0	0	0	0	0	0	0	0	0	0	0	0	0	0	0	0	0	0	0	0	0	0	0	0	0	2	2	0	0	2	0	0	0	0	0	0	0	0	0
vogue1330	98.9	561	b20423 NZ_ADLT01000066 Dialister succinatiphilus YIT 11850 YIT 11850	14	0	0	0	0	0	2	0	0	0	0	0	0	2	10	0	0	0	0	0	0	0	0	0	0	0	0	0	0	0	0	0	0	0	0	0	0	0	0	0	0	0	0	0	0
vogue1660	93.2	219	b15977 FJ577599 Actinobacteria sp. N153 N153_103-6	4	0	0	0	0	0	0	0	2	0	2	0	0	0	0	0	0	0	0	0	0	0	0	0	0	0	0	0	0	0	0	0	0	0	0	0	0	0	0	0	0	0	0	0	0
vogue0475	92.3	468	b18514 AEVD01000004 Streptococcus infantis ATCC 700779	12	0	0	0	0	2	0	0	0	4	0	0	0	0	2	0	0	0	0	0	0	0	4	0	0	0	0	0	0	0	0	0	0	0	0	0	0	0	0	0	0	0	0	0	0
vogue0533	92.5	555	b20642 NZ_AJWL01000053 Hydrogenophaga sp. PBC	0	0	0	0	0	0	0	0	0	0	0	0	0	0	0	0	0	0	0	0	0	0	0	0	0	0	0	0	0	0	0	0	0	0	0	0	0	0	0	0	0	0	0	0	0
vogue0788	67.5	506	b26885 NZ_KB905846 Zymophilus raffinosivorans DSM 20765	0	0	0	0	0	0	0	0	0	0	0	0	0	0	0	0	0	0	0	0	0	0	0	0	0	0	0	0	0	0	0	0	0	0	0	0	0	0	0	0	0	0	0	0	0
vogue1372	96.9	549	b12598 FJ360434 Atopobium vaginae DSM15829	16	0	0	2	0	0	0	0	2	2	0	0	0	0	0	0	0	0	0	2	0	2	6	0	0	0	0	0	0	0	0	0	0	0	0	0	0	0	0	0	0	0	0	0	0
vogue0059	81.4	387	b17999 NZ_ADDX01000027 Ruminococcaceae bacterium sp. D16	6	0	0	0	0	0	0	0	0	0	0	0	0	2	2	0	0	0	0	0	0	0	2	0	0	0	0	0	0	0	0	0	0	0	0	0	0	0	0	0	0	0	0	0	0
vogue0101	80.6	556	b28749 NZ_FIZW01000001 Murdochiella massiliensis SIT12	18	0	0	0	0	0	0	0	0	0	0	0	0	0	0	0	0	0	0	0	0	0	0	0	0	0	0	0	0	6	4	2	2	0	0	0	0	0	0	0	4	0	0	0	0
vogue0530	98	554	b10259 EF685232 Delftia acidovorans ATCC 15668	0	0	0	0	0	0	0	0	0	0	0	0	0	0	0	0	0	0	0	0	0	0	0	0	0	0	0	0	0	0	0	0	0	0	0	0	0	0	0	0	0	0	0	0	0
vogue0962	72.7	457	b19262 NC_015702 Parachlamydia acanthamoebae UV7	0	0	0	0	0	0	0	0	0	0	0	0	0	0	0	0	0	0	0	0	0	0	0	0	0	0	0	0	0	0	0	0	0	0	0	0	0	0	0	0	0	0	0	0	0
vogue1167	97.3	261	b21062 AGZD01000007 Facklamia hominis CCUG 36813	6	0	2	0	2	0	0	0	0	0	0	0	0	0	0	0	0	0	0	0	0	0	0	0	0	0	0	0	0	0	2	0	0	0	0	0	0	0	0	0	0	0	0	0	0
vogue1182	100	217	b7850 AF429687 Lactobacillus jensenii ATCC 25258	10	0	0	0	0	0	0	0	0	0	0	0	0	0	0	0	0	0	0	0	0	0	0	0	0	0	0	0	0	2	2	4	0	0	0	0	0	0	0	2	0	0	0	0	0
vogue1422	97	394	b17611 AB547612 Prevotella maculosa JCM 15638	4	0	0	2	0	0	0	2	0	0	0	0	0	0	0	0	0	0	0	0	0	0	0	0	0	0	0	0	0	0	0	0	0	0	0	0	0	0	0	0	0	0	0	0	0
vogue1591	99.3	552	b284 AF240572 Bifidobacterium dentium JCM1195	10	0	0	0	0	0	2	0	0	2	0	0	0	0	2	0	0	0	0	0	0	0	4	0	0	0	0	0	0	0	0	0	0	0	0	0	0	0	0	0	0	0	0	0	0
vogue1644	94.4	561	b8455 CP000705 Lactobacillus reuteri JCM1112	6	0	0	0	2	0	2	0	0	0	0	0	0	0	0	0	0	0	0	0	2	0	0	0	0	0	0	0	0	0	0	0	0	0	0	0	0	0	0	0	0	0	0	0	0
vogue0011	82.9	220	b13534 NZ_ACBY01000026 Subdoligranulum variabile DSM15176	12	0	0	0	0	0	2	0	0	0	0	0	0	2	4	0	2	0	0	0	0	0	2	0	0	0	0	0	0	0	0	0	0	0	0	0	0	0	0	0	0	0	0	0	0
vogue0043	80.1	560	b26912 NZ_ALEF01000004 Virgibacillus halodenitrificans 1806	8	0	0	0	0	0	2	0	0	0	0	0	0	0	0	0	0	0	0	0	0	0	0	0	0	2	0	0	0	0	0	4	0	0	0	0	0	0	0	0	0	0	0	0	0
vogue0090	80.6	505	b18573 NZ_AEVN01000056 Phascolarctobacterium sp. YIT 12067	14	0	6	0	2	0	0	2	4	0	0	0	0	0	0	0	0	0	0	0	0	0	0	0	0	0	0	0	0	0	0	0	0	0	0	0	0	0	0	0	0	0	0	0	0
vogue0274	82.2	557	b17631 AB547592 Prevotella baroniae JCM 13447	2	0	0	0	0	0	0	0	0	0	0	0	0	0	0	0	0	0	0	0	0	0	2	0	0	0	0	0	0	0	0	0	0	0	0	0	0	0	0	0	0	0	0	0	0
vogue0280	82.1	495	b4455 NZ_AAAP01003858 Magnetospirillum magnetotacticum MS-1	6	0	4	0	0	0	0	0	0	0	0	0	0	0	0	0	0	0	0	0	0	0	2	0	0	0	0	0	0	0	0	0	0	0	0	0	0	0	0	0	0	0	0	0	0
vogue0440	80	552	b18814 AFBB01000007 Dialister micraerophilus DSM 19965	6	2	0	2	0	0	0	0	0	0	0	0	0	0	0	0	0	0	0	0	0	0	0	0	0	0	0	0	0	0	0	0	0	0	0	2	0	0	0	0	0	0	0	0	0
vogue0529	89.9	552	b19213 NC_015563 Delftia sp. Cs1-4	0	0	0	0	0	0	0	0	0	0	0	0	0	0	0	0	0	0	0	0	0	0	0	0	0	0	0	0	0	0	0	0	0	0	0	0	0	0	0	0	0	0	0	0	0
vogue0662	70.5	557	b10205 DQ914834 Sphingobacterium canadense CR11	0	0	0	0	0	0	0	0	0	0	0	0	0	0	0	0	0	0	0	0	0	0	0	0	0	0	0	0	0	0	0	0	0	0	0	0	0	0	0	0	0	0	0	0	0
vogue0692	86.2	560	b10299 ABCM01000004 Pedobacter sp. BAL39	0	0	0	0	0	0	0	0	0	0	0	0	0	0	0	0	0	0	0	0	0	0	0	0	0	0	0	0	0	0	0	0	0	0	0	0	0	0	0	0	0	0	0	0	0
vogue0755	99.8	553	b18573 NZ_AEVN01000056 Phascolarctobacterium sp. YIT 12067	4	0	0	0	0	0	2	0	0	0	0	0	0	0	0	0	0	0	2	0	0	0	0	0	0	0	0	0	0	0	0	0	0	0	0	0	0	0	0	0	0	0	0	0	0
vogue1016	70.8	457	b13626 NC_013729 Kribbella flavida DSM 17836	2	0	0	0	0	0	0	0	0	0	0	0	0	0	0	0	0	0	0	0	0	0	0	0	0	0	0	0	0	0	0	0	0	0	0	0	0	0	0	2	0	0	0	0	0
vogue1080	86.3	255	b26592 ASTC01000016 Oscillibacter sp. 1-3	4	0	0	0	0	0	2	0	0	0	0	0	0	2	0	0	0	0	0	0	0	0	0	0	0	0	0	0	0	0	0	0	0	0	0	0	0	0	0	0	0	0	0	0	0
vogue1442	93.4	226	b14626 NZ_ACYH01000027 Treponema vincentii ATCC 35580	10	0	4	4	0	0	0	2	0	0	0	0	0	0	0	0	0	0	0	0	0	0	0	0	0	0	0	0	0	0	0	0	0	0	0	0	0	0	0	0	0	0	0	0	0
vogue0182	86.5	270	b18573 NZ_AEVN01000056 Phascolarctobacterium sp. YIT 12067	0	0	0	0	0	0	0	0	0	0	0	0	0	0	0	0	0	0	0	0	0	0	0	0	0	0	0	0	0	0	0	0	0	0	0	0	0	0	0	0	0	0	0	0	0
vogue0195	79.7	319	b18814 AFBB01000007 Dialister micraerophilus DSM 19965	12	0	0	0	0	0	0	0	0	0	0	0	0	0	0	0	0	0	0	0	0	0	0	0	0	0	0	0	0	2	2	2	2	4	0	0	0	0	0	0	0	0	0	0	0
vogue0494	81.1	371	b17620 AB547603 Prevotella dentasini JCM 15908	10	0	0	0	0	0	0	0	0	0	0	0	0	0	0	0	0	0	0	0	0	0	0	0	0	0	0	0	0	4	2	0	2	2	0	0	0	0	0	0	0	0	0	0	0
vogue0508	83.1	449	b26592 ASTC01000016 Oscillibacter sp. 1-3	8	0	0	0	0	0	2	0	0	0	0	0	0	0	2	0	0	0	0	0	2	0	2	0	0	0	0	0	0	0	0	0	0	0	0	0	0	0	0	0	0	0	0	0	0
vogue0611	86	564	b12429 EU790577 Telluria mixta ATCC 49108	10	0	0	0	0	0	0	0	0	0	0	0	0	0	0	0	0	0	0	0	0	0	0	0	0	0	0	0	0	6	0	0	4	0	0	0	0	0	0	0	0	0	0	0	0
vogue0792	71.5	552	b26365 NZ_BAHD01000024 Kineosphaera limosa NBRC 100340	0	0	0	0	0	0	0	0	0	0	0	0	0	0	0	0	0	0	0	0	0	0	0	0	0	0	0	0	0	0	0	0	0	0	0	0	0	0	0	0	0	0	0	0	0
vogue1046	96.4	333	b17796 NZ_AEEH01000018 Peptoniphilus duerdenii ATCC BAA-1640	0	0	0	0	0	0	0	0	0	0	0	0	0	0	0	0	0	0	0	0	0	0	0	0	0	0	0	0	0	0	0	0	0	0	0	0	0	0	0	0	0	0	0	0	0
vogue1091	99.5	560	b5843 AY691313 Eubacterium dolichum ATCC 29143	4	0	0	0	2	0	0	0	0	0	0	0	0	0	0	0	0	0	0	0	0	0	0	0	0	0	0	0	0	0	0	2	0	0	0	0	0	0	0	0	0	0	0	0	0
vogue1200	97.3	339	b18814 AFBB01000007 Dialister micraerophilus DSM 19965	8	2	0	0	0	0	0	0	0	0	0	0	0	0	0	0	0	0	0	0	0	0	0	0	0	0	0	0	0	0	2	2	2	0	0	0	0	0	0	0	0	0	0	0	0
vogue1208	78.8	552	b10642 ABEE02000017 Parvimonas micra ATCC 33270	0	0	0	0	0	0	0	0	0	0	0	0	0	0	0	0	0	0	0	0	0	0	0	0	0	0	0	0	0	0	0	0	0	0	0	0	0	0	0	0	0	0	0	0	0
vogue1419	94.5	471	b14380 NZ_ACQT01000229 Acidovorax delafieldii 2AN	0	0	0	0	0	0	0	0	0	0	0	0	0	0	0	0	0	0	0	0	0	0	0	0	0	0	0	0	0	0	0	0	0	0	0	0	0	0	0	0	0	0	0	0	0
vogue1515	83.7	477	b14443 NC_012968 Methylotenera mobilis JLW8 DSM 17540	0	0	0	0	0	0	0	0	0	0	0	0	0	0	0	0	0	0	0	0	0	0	0	0	0	0	0	0	0	0	0	0	0	0	0	0	0	0	0	0	0	0	0	0	0
vogue0004	78.3	289	b6830 AY691269 Oxobacter pfennigii ATCC 43583	0	0	0	0	0	0	0	0	0	0	0	0	0	0	0	0	0	0	0	0	0	0	0	0	0	0	0	0	0	0	0	0	0	0	0	0	0	0	0	0	0	0	0	0	0
vogue0063	74.2	459	b6854 AY691293 Ruminococcus albus ATCC 27210	6	0	0	0	0	0	0	0	0	0	0	0	0	2	2	0	0	0	2	0	0	0	0	0	0	0	0	0	0	0	0	0	0	0	0	0	0	0	0	0	0	0	0	0	0
vogue0167	84.6	552	b19134 NZ_AFIJ01000035 Megasphaera sp. UPII 199-6 NULL	4	0	0	0	0	0	0	0	0	0	0	0	0	0	0	0	0	0	0	0	0	0	0	0	0	0	0	0	0	0	2	0	0	0	0	0	0	0	2	0	0	0	0	0	0
vogue0258	71.2	553	b26802 NZ_KB911066 [Clostridium] sporosphaeroides VPI 4527 DSM 1294	4	0	0	0	0	0	0	0	0	0	0	0	0	2	2	0	0	0	0	0	0	0	0	0	0	0	0	0	0	0	0	0	0	0	0	0	0	0	0	0	0	0	0	0	0
vogue0441	79.8	564	b18814 AFBB01000007 Dialister micraerophilus DSM 19965	4	0	0	0	0	0	0	0	0	0	0	0	0	0	0	0	0	0	0	0	0	0	0	0	0	0	0	0	0	0	2	0	2	0	0	0	0	0	0	0	0	0	0	0	0
vogue0601	80.8	557	b21884 NZ_AMSP01000002 Brevibacterium casei S18	0	0	0	0	0	0	0	0	0	0	0	0	0	0	0	0	0	0	0	0	0	0	0	0	0	0	0	0	0	0	0	0	0	0	0	0	0	0	0	0	0	0	0	0	0
vogue0620	83.7	380	b26803 NZ_KB911042 Burkholderia bryophila 376MFSha3.1	0	0	0	0	0	0	0	0	0	0	0	0	0	0	0	0	0	0	0	0	0	0	0	0	0	0	0	0	0	0	0	0	0	0	0	0	0	0	0	0	0	0	0	0	0
vogue0875	83.8	463	b27581 NZ_KB895417 Paenibacillus terrigena DSM 21567	0	0	0	0	0	0	0	0	0	0	0	0	0	0	0	0	0	0	0	0	0	0	0	0	0	0	0	0	0	0	0	0	0	0	0	0	0	0	0	0	0	0	0	0	0
vogue1081	88.7	327	b26592 ASTC01000016 Oscillibacter sp. 1-3	4	0	0	0	0	0	2	0	0	0	0	0	0	0	2	0	0	0	0	0	0	0	0	0	0	0	0	0	0	0	0	0	0	0	0	0	0	0	0	0	0	0	0	0	0
vogue1323	99	478	b17653 AB547570 Parabacteroides merdae JCM 9497	0	0	0	0	0	0	0	0	0	0	0	0	0	0	0	0	0	0	0	0	0	0	0	0	0	0	0	0	0	0	0	0	0	0	0	0	0	0	0	0	0	0	0	0	0
vogue1361	98.5	329	b18216 NZ_AENP01000025 Peptoniphilus harei ACS-146-V-Sch2b	10	0	0	0	0	0	0	0	0	0	0	0	0	0	0	0	0	0	0	0	0	0	0	0	0	0	0	0	0	2	0	0	0	0	0	0	0	0	2	4	2	0	0	0	0
vogue1404	94.9	475	b7850 AF429687 Lactobacillus jensenii ATCC 25258	2	0	0	0	0	0	0	0	0	0	0	0	0	0	0	0	0	0	0	0	0	0	0	0	2	0	0	0	0	0	0	0	0	0	0	0	0	0	0	0	0	0	0	0	0
vogue0164	68.7	518	b7604 AJ621261 Enterococcus pallens CCUG 45554	2	0	2	0	0	0	0	0	0	0	0	0	0	0	0	0	0	0	0	0	0	0	0	0	0	0	0	0	0	0	0	0	0	0	0	0	0	0	0	0	0	0	0	0	0
vogue0171	90.7	575	b13661 ACGD01000005 Corynebacterium accolens ATCC 49725	6	0	0	0	0	0	0	0	2	0	0	0	0	0	2	0	0	0	0	0	0	0	2	0	0	0	0	0	0	0	0	0	0	0	0	0	0	0	0	0	0	0	0	0	0
vogue0563	90.2	555	b6806 AY691245 Corynebacterium amycolatum ATCC 49368	8	0	0	0	0	0	0	0	4	0	0	0	0	0	0	0	0	0	0	0	0	0	4	0	0	0	0	0	0	0	0	0	0	0	0	0	0	0	0	0	0	0	0	0	0
vogue0647	88.7	236	b27689 ASXA01000008 Streptococcus tigurinus 2426	6	0	0	2	0	0	0	0	2	0	0	0	0	0	0	0	0	0	0	0	0	0	0	0	0	0	0	0	0	0	0	0	0	0	2	0	0	0	0	0	0	0	0	0	0
vogue0732	82.5	552	b9179 DQ681229 Atopostipes suicloacalis PPC79	0	0	0	0	0	0	0	0	0	0	0	0	0	0	0	0	0	0	0	0	0	0	0	0	0	0	0	0	0	0	0	0	0	0	0	0	0	0	0	0	0	0	0	0	0
vogue0810	77.6	499	b18218 NZ_AENN01000017 Eremococcus coleocola ACS-139-V-Col8	2	0	0	2	0	0	0	0	0	0	0	0	0	0	0	0	0	0	0	0	0	0	0	0	0	0	0	0	0	0	0	0	0	0	0	0	0	0	0	0	0	0	0	0	0
vogue0892	75.4	482	b27837 AWTA01000065 Clostridium sp. ATCC 29733	8	0	0	0	0	0	2	0	0	0	0	0	0	2	4	0	0	0	0	0	0	0	0	0	0	0	0	0	0	0	0	0	0	0	0	0	0	0	0	0	0	0	0	0	0
vogue0897	97.2	286	b3388 AY123705 Granulicatella adiacens ATCC 49175	0	0	0	0	0	0	0	0	0	0	0	0	0	0	0	0	0	0	0	0	0	0	0	0	0	0	0	0	0	0	0	0	0	0	0	0	0	0	0	0	0	0	0	0	0
vogue0906	84.7	442	b26805 NZ_ARRO01000002 Actinobacterium sp. SCGC AAA027-M14	2	0	0	0	0	0	0	2	0	0	0	0	0	0	0	0	0	0	0	0	0	0	0	0	0	0	0	0	0	0	0	0	0	0	0	0	0	0	0	0	0	0	0	0	0
vogue0981	82	525	b26912 NZ_ALEF01000004 Virgibacillus halodenitrificans 1806	0	0	0	0	0	0	0	0	0	0	0	0	0	0	0	0	0	0	0	0	0	0	0	0	0	0	0	0	0	0	0	0	0	0	0	0	0	0	0	0	0	0	0	0	0
vogue1064	99.8	435	b19387 AFUI01000018 Finegoldia magna SY403409CC001050417	8	2	0	0	2	0	0	0	0	0	0	0	0	0	0	2	0	0	0	0	0	2	0	0	0	0	0	0	0	0	0	0	0	0	0	0	0	0	0	0	0	0	0	0	0
vogue1131	96.3	517	b14212 ACQL01000172 Actinobacillus minor NM305	0	0	0	0	0	0	0	0	0	0	0	0	0	0	0	0	0	0	0	0	0	0	0	0	0	0	0	0	0	0	0	0	0	0	0	0	0	0	0	0	0	0	0	0	0
vogue1163	88.9	376	b26986 NZ_HE998591 Corynebacterium timonense 5401744	2	0	0	0	0	0	0	0	0	0	0	0	0	0	0	0	0	0	0	0	0	0	2	0	0	0	0	0	0	0	0	0	0	0	0	0	0	0	0	0	0	0	0	0	0
vogue1256	99.3	560	b13646 ACGY01000074 Lactobacillus paracasei subsp. paracasei ATCC 25302	6	0	2	0	0	0	0	0	0	0	0	0	0	2	0	0	0	0	0	0	0	0	2	0	0	0	0	0	0	0	0	0	0	0	0	0	0	0	0	0	0	0	0	0	0
vogue1409	97.9	242	b7450 AY562570 Lactobacillus crispatus CECT4840	8	0	0	0	2	0	0	0	0	0	0	0	0	0	0	0	0	0	0	0	0	0	0	0	0	0	0	0	0	0	2	0	0	2	0	0	0	0	2	0	0	0	0	0	0
vogue1475	99.8	511	b21823 AMXV01000004 Alcaligenes sp. HPC1271	0	0	0	0	0	0	0	0	0	0	0	0	0	0	0	0	0	0	0	0	0	0	0	0	0	0	0	0	0	0	0	0	0	0	0	0	0	0	0	0	0	0	0	0	0
vogue1552	99.8	567	b10204 DQ914835 Sphingobacterium multivorum LMG8342	0	0	0	0	0	0	0	0	0	0	0	0	0	0	0	0	0	0	0	0	0	0	0	0	0	0	0	0	0	0	0	0	0	0	0	0	0	0	0	0	0	0	0	0	0
vogue0254	83.1	545	b17591 AB547632 Prevotella stercorea JCM 13469	0	0	0	0	0	0	0	0	0	0	0	0	0	0	0	0	0	0	0	0	0	0	0	0	0	0	0	0	0	0	0	0	0	0	0	0	0	0	0	0	0	0	0	0	0
vogue0257	75.1	337	b6811 AY691250 Eubacterium coprostanoligenes ATCC 51222	8	0	0	0	0	0	2	0	0	0	0	0	0	0	0	0	0	0	0	0	0	0	0	0	0	0	0	2	4	0	0	0	0	0	0	0	0	0	0	0	0	0	0	0	0
vogue0585	82.9	552	b17655 AB547552 Bacteroides coagulans JCM 12528	0	0	0	0	0	0	0	0	0	0	0	0	0	0	0	0	0	0	0	0	0	0	0	0	0	0	0	0	0	0	0	0	0	0	0	0	0	0	0	0	0	0	0	0	0
vogue0607	99.1	217	b27841 AVSS01000012 Pantoea dispersa EGD-AAK13	0	0	0	0	0	0	0	0	0	0	0	0	0	0	0	0	0	0	0	0	0	0	0	0	0	0	0	0	0	0	0	0	0	0	0	0	0	0	0	0	0	0	0	0	0
vogue0630	72.6	552	b18122 NC_014643 Rothia dentocariosa ATCC 17931	8	0	0	0	0	0	0	0	0	0	0	0	0	0	0	0	0	0	0	0	0	0	0	0	0	0	0	0	0	2	0	0	2	2	0	0	0	0	2	0	0	0	0	0	0
vogue0640	91.3	175	b16615 AP010803 Sphingobium japonicum UT26S NBRC 101211	0	0	0	0	0	0	0	0	0	0	0	0	0	0	0	0	0	0	0	0	0	0	0	0	0	0	0	0	0	0	0	0	0	0	0	0	0	0	0	0	0	0	0	0	0
vogue0877	89.4	358	b18093 AECU01000014 Faecalibacterium cf. prausnitzii KLE1255	8	0	0	0	0	0	2	0	0	0	0	0	0	0	4	0	0	2	0	0	0	0	0	0	0	0	0	0	0	0	0	0	0	0	0	0	0	0	0	0	0	0	0	0	0
vogue0923	92	437	b18093 AECU01000014 Faecalibacterium cf. prausnitzii KLE1255	6	0	0	0	0	0	4	0	0	0	0	0	0	2	0	0	0	0	0	0	0	0	0	0	0	0	0	0	0	0	0	0	0	0	0	0	0	0	0	0	0	0	0	0	0
vogue0941	58.7	459	b18573 NZ_AEVN01000056 Phascolarctobacterium sp. YIT 12067	2	0	0	0	0	0	0	0	0	0	0	0	0	0	0	0	0	0	0	0	0	0	0	0	0	0	0	0	0	0	0	0	0	2	0	0	0	0	0	0	0	0	0	0	0
vogue0950	89.7	427	b18713 AEJD00000000 Gardnerella vaginalis 101 NULL	0	0	0	0	0	0	0	0	0	0	0	0	0	0	0	0	0	0	0	0	0	0	0	0	0	0	0	0	0	0	0	0	0	0	0	0	0	0	0	0	0	0	0	0	0
vogue0963	82	343	b18573 NZ_AEVN01000056 Phascolarctobacterium sp. YIT 12067	6	0	2	0	2	0	0	0	0	0	0	0	0	0	0	0	0	0	0	0	0	0	2	0	0	0	0	0	0	0	0	0	0	0	0	0	0	0	0	0	0	0	0	0	0
vogue1086	98	210	b18053 HM103913 Granulicatella para-adiacens NTUH_9631	0	0	0	0	0	0	0	0	0	0	0	0	0	0	0	0	0	0	0	0	0	0	0	0	0	0	0	0	0	0	0	0	0	0	0	0	0	0	0	0	0	0	0	0	0
vogue1149	99.8	409	b18126 AEKL01000002 Lactobacillus oris PB013-T2-3	0	0	0	0	0	0	0	0	0	0	0	0	0	0	0	0	0	0	0	0	0	0	0	0	0	0	0	0	0	0	0	0	0	0	0	0	0	0	0	0	0	0	0	0	0
vogue1157	96.3	567	b15256 ACYW01000032 Corynebacterium jeikeium ATCC 43734	0	0	0	0	0	0	0	0	0	0	0	0	0	0	0	0	0	0	0	0	0	0	0	0	0	0	0	0	0	0	0	0	0	0	0	0	0	0	0	0	0	0	0	0	0
vogue1212	98.4	566	b17624 AB547599 Prevotella corporis JCM 8529	4	0	2	0	0	0	0	0	0	0	0	0	0	0	2	0	0	0	0	0	0	0	0	0	0	0	0	0	0	0	0	0	0	0	0	0	0	0	0	0	0	0	0	0	0
vogue1386	97.5	362	b28068 NZ_AWXC01000011 Prevotella sp. BV3P1	8	0	0	0	0	0	0	0	0	0	0	0	0	0	0	0	0	0	0	0	0	0	0	0	0	0	0	0	0	4	0	2	2	0	0	0	0	0	0	0	0	0	0	0	0
vogue1389	97.7	216	b17624 AB547599 Prevotella corporis JCM 8529	4	0	0	2	2	0	0	0	0	0	0	0	0	0	0	0	0	0	0	0	0	0	0	0	0	0	0	0	0	0	0	0	0	0	0	0	0	0	0	0	0	0	0	0	0
vogue1432	97.7	478	b26697 ATBY01000014 Corynebacterium pyruviciproducens ATCC BAA-1742	8	0	0	0	0	0	0	0	0	0	0	0	0	2	0	0	0	0	0	0	0	2	2	0	2	0	0	0	0	0	0	0	0	0	0	0	0	0	0	0	0	0	0	0	0
vogue1446	99.1	555	b17655 AB547552 Bacteroides coagulans JCM 12528	4	0	0	0	0	0	0	0	0	0	0	0	0	0	2	0	0	0	0	0	0	0	2	0	0	0	0	0	0	0	0	0	0	0	0	0	0	0	0	0	0	0	0	0	0
vogue1488	96.5	293	b7850 AF429687 Lactobacillus jensenii ATCC 25258	2	0	0	0	0	2	0	0	0	0	0	0	0	0	0	0	0	0	0	0	0	0	0	0	0	0	0	0	0	0	0	0	0	0	0	0	0	0	0	0	0	0	0	0	0
vogue1501	97.4	390	b12775 NZ_ABWK01000112 Mitsuokella multacida DSM 20544	2	0	0	0	0	0	0	0	0	0	0	0	0	2	0	0	0	0	0	0	0	0	0	0	0	0	0	0	0	0	0	0	0	0	0	0	0	0	0	0	0	0	0	0	0
vogue1555	87.3	425	b18394 ACWN01000067 Eggerthella sp. 1_3_56FAA	8	0	0	0	0	0	0	0	0	0	0	0	0	0	0	0	0	0	0	0	0	0	0	0	0	0	0	0	0	2	0	0	0	0	0	0	0	0	0	6	0	0	0	0	0
vogue1574	98.4	371	b12775 NZ_ABWK01000112 Mitsuokella multacida DSM 20544	4	0	0	0	0	0	2	0	0	0	0	0	0	2	0	0	0	0	0	0	0	0	0	0	0	0	0	0	0	0	0	0	0	0	0	0	0	0	0	0	0	0	0	0	0
vogue1595	97.7	558	b17635 AB547588 Porphyromonas somerae JCM 13867	0	0	0	0	0	0	0	0	0	0	0	0	0	0	0	0	0	0	0	0	0	0	0	0	0	0	0	0	0	0	0	0	0	0	0	0	0	0	0	0	0	0	0	0	0
vogue1607	97.4	386	b17630 AB547593 Prevotella bergensis JCM 13869	6	0	0	0	0	0	0	0	0	0	0	0	0	0	0	0	0	0	0	0	0	0	0	0	0	0	0	0	0	4	2	0	0	0	0	0	0	0	0	0	0	0	0	0	0
vogue1666	90.1	192	b291 AF240579 Gardnerella vaginalis ATCC 14018	8	2	0	0	0	0	0	0	0	0	0	0	0	0	0	0	0	0	0	0	0	0	0	0	0	0	0	0	0	2	0	0	0	0	0	0	2	0	2	0	0	0	0	0	0
vogue0085	84.4	549	b6812 AY691251 Eubacterium eligens ATCC 27750	2	0	0	0	0	0	0	0	0	0	0	0	0	0	0	0	0	0	0	0	0	0	0	0	0	0	0	0	0	0	0	0	0	0	0	0	0	0	0	0	2	0	0	0	0
vogue0104	100	474	b10197 EF173658 Staphylococcus epidermidis ATCC 14990	0	0	0	0	0	0	0	0	0	0	0	0	0	0	0	0	0	0	0	0	0	0	0	0	0	0	0	0	0	0	0	0	0	0	0	0	0	0	0	0	0	0	0	0	0
vogue0118	85.1	392	b26912 NZ_ALEF01000004 Virgibacillus halodenitrificans 1806	0	0	0	0	0	0	0	0	0	0	0	0	0	0	0	0	0	0	0	0	0	0	0	0	0	0	0	0	0	0	0	0	0	0	0	0	0	0	0	0	0	0	0	0	0
vogue0165	77.8	495	b21415 NC_018704 Amphibacillus xylanus NBRC 15112	0	0	0	0	0	0	0	0	0	0	0	0	0	0	0	0	0	0	0	0	0	0	0	0	0	0	0	0	0	0	0	0	0	0	0	0	0	0	0	0	0	0	0	0	0
vogue0336	75.9	316	b14076 NC_013523 Sphaerobacter thermophilus DSM 20745	6	0	0	0	0	0	0	0	0	0	0	0	0	0	0	0	0	0	0	0	0	0	0	0	0	0	0	0	0	2	0	0	0	0	0	0	0	0	0	2	0	0	0	0	2
vogue0496	75.3	222	b18814 AFBB01000007 Dialister micraerophilus DSM 19965	2	0	0	2	0	0	0	0	0	0	0	0	0	0	0	0	0	0	0	0	0	0	0	0	0	0	0	0	0	0	0	0	0	0	0	0	0	0	0	0	0	0	0	0	0
vogue0519	83.3	221	b17630 AB547593 Prevotella bergensis JCM 13869	4	0	0	0	0	0	0	0	0	0	0	0	0	0	0	0	0	0	0	0	0	0	0	0	0	0	0	0	0	2	0	0	0	0	0	0	0	0	0	2	0	0	0	0	0
vogue0564	79.6	555	b13534 NZ_ACBY01000026 Subdoligranulum variabile DSM15176	2	0	0	0	0	0	0	0	0	0	0	0	0	0	2	0	0	0	0	0	0	0	0	0	0	0	0	0	0	0	0	0	0	0	0	0	0	0	0	0	0	0	0	0	0
vogue0577	100	295	b18573 NZ_AEVN01000056 Phascolarctobacterium sp. YIT 12067	4	0	0	0	0	0	2	0	0	0	0	0	0	0	0	0	0	0	0	0	0	0	2	0	0	0	0	0	0	0	0	0	0	0	0	0	0	0	0	0	0	0	0	0	0
vogue0626	88	475	b26994 NZ_AMZF01000004 Pusillimonas noertemannii BS8 NULL	0	0	0	0	0	0	0	0	0	0	0	0	0	0	0	0	0	0	0	0	0	0	0	0	0	0	0	0	0	0	0	0	0	0	0	0	0	0	0	0	0	0	0	0	0
vogue0633	75	552	b21018 NZ_AGWP01000004 Actinomyces neuii subsp. anitratus BVS029A5	2	0	0	0	0	0	0	0	0	0	0	0	0	0	0	0	0	0	0	0	0	0	0	0	0	0	0	0	0	0	0	2	0	0	0	0	0	0	0	0	0	0	0	0	0
vogue0646	95.8	402	b21013 NZ_AJKE01000098 Streptococcus pseudopneumoniae SK674	0	0	0	0	0	0	0	0	0	0	0	0	0	0	0	0	0	0	0	0	0	0	0	0	0	0	0	0	0	0	0	0	0	0	0	0	0	0	0	0	0	0	0	0	0
vogue0667	73.7	436	b17634 AB547589 Porphyromonas uenonis JCM 13868	0	0	0	0	0	0	0	0	0	0	0	0	0	0	0	0	0	0	0	0	0	0	0	0	0	0	0	0	0	0	0	0	0	0	0	0	0	0	0	0	0	0	0	0	0
vogue0674	83.8	555	b21497 NZ_AMSI01000018 Nitratireductor indicus C115	0	0	0	0	0	0	0	0	0	0	0	0	0	0	0	0	0	0	0	0	0	0	0	0	0	0	0	0	0	0	0	0	0	0	0	0	0	0	0	0	0	0	0	0	0
vogue0723	80.8	555	b3411 AY123677 Oligella ureolytica ATCC 43534	2	0	0	0	0	0	0	0	0	0	0	0	0	0	0	0	0	0	0	0	0	0	2	0	0	0	0	0	0	0	0	0	0	0	0	0	0	0	0	0	0	0	0	0	0
vogue0724	78.8	555	b13606 NC_013203 Atopobium parvulum DSM 20469	4	0	0	0	0	0	0	0	0	0	0	0	0	0	0	0	0	0	0	0	0	0	0	0	0	0	0	0	0	4	0	0	0	0	0	0	0	0	0	0	0	0	0	0	0
vogue0769	72.5	463	b28074 NZ_AXCE01000062 Labrenzia sp. C1B70	0	0	0	0	0	0	0	0	0	0	0	0	0	0	0	0	0	0	0	0	0	0	0	0	0	0	0	0	0	0	0	0	0	0	0	0	0	0	0	0	0	0	0	0	0
vogue0781	75	552	b13534 NZ_ACBY01000026 Subdoligranulum variabile DSM15176	0	0	0	0	0	0	0	0	0	0	0	0	0	0	0	0	0	0	0	0	0	0	0	0	0	0	0	0	0	0	0	0	0	0	0	0	0	0	0	0	0	0	0	0	0
vogue0806	82.5	552	b17999 NZ_ADDX01000027 Ruminococcaceae bacterium sp. D16	2	0	0	0	0	0	0	0	0	0	0	0	0	0	2	0	0	0	0	0	0	0	0	0	0	0	0	0	0	0	0	0	0	0	0	0	0	0	0	0	0	0	0	0	0
vogue0977	91.2	218	b27841 AVSS01000012 Pantoea dispersa EGD-AAK13	4	0	0	0	0	0	0	0	0	0	0	0	0	0	0	0	0	0	0	0	0	0	4	0	0	0	0	0	0	0	0	0	0	0	0	0	0	0	0	0	0	0	0	0	0
vogue0978	71.3	503	b19651 XM_003492948 Bombus impatiens	2	0	0	0	0	0	0	0	0	0	0	0	0	0	0	0	0	0	0	0	0	0	0	0	0	0	0	0	0	0	0	0	0	0	0	0	2	0	0	0	0	0	0	0	0
vogue0979	81.8	193	b12462 XM_001502665 Equus caballus Twilight	6	0	0	0	0	0	0	0	0	0	0	0	0	0	0	0	0	0	0	0	0	0	0	0	0	0	0	0	0	4	0	0	0	0	0	0	0	0	0	0	2	0	0	0	0
vogue1032	81.5	364	b18786 AEUP01000026 Acetobacter pomorum DM001	0	0	0	0	0	0	0	0	0	0	0	0	0	0	0	0	0	0	0	0	0	0	0	0	0	0	0	0	0	0	0	0	0	0	0	0	0	0	0	0	0	0	0	0	0
vogue1072	99.1	560	b21019 NZ_AGWQ01000004 Actinomyces turicensis ACS-279-V-Col4	6	0	0	0	0	0	0	0	0	0	0	0	0	0	0	0	0	0	0	0	2	0	0	0	0	0	0	0	0	0	2	0	0	0	0	0	0	0	2	0	0	0	0	0	0
vogue1089	93	274	b6812 AY691251 Eubacterium eligens ATCC 27750	0	0	0	0	0	0	0	0	0	0	0	0	0	0	0	0	0	0	0	0	0	0	0	0	0	0	0	0	0	0	0	0	0	0	0	0	0	0	0	0	0	0	0	0	0
vogue1094	85.5	562	b6811 AY691250 Eubacterium coprostanoligenes ATCC 51222	4	0	0	0	0	0	2	0	0	0	0	0	0	0	2	0	0	0	0	0	0	0	0	0	0	0	0	0	0	0	0	0	0	0	0	0	0	0	0	0	0	0	0	0	0
vogue1098	93.9	213	b21898 NZ_AMZQ01000009 Campylobacter showae CSUNSWCD	0	0	0	0	0	0	0	0	0	0	0	0	0	0	0	0	0	0	0	0	0	0	0	0	0	0	0	0	0	0	0	0	0	0	0	0	0	0	0	0	0	0	0	0	0
vogue1106	84.8	552	b1444 AF441381 Sporosarcina psychrophila CECT4073	0	0	0	0	0	0	0	0	0	0	0	0	0	0	0	0	0	0	0	0	0	0	0	0	0	0	0	0	0	0	0	0	0	0	0	0	0	0	0	0	0	0	0	0	0
vogue1111	99.3	552	b20207 AGCJ01000042 Anaeroglobus geminatus F0357	6	0	0	0	0	0	0	2	0	0	0	0	0	0	0	0	0	0	0	0	0	0	0	0	0	0	0	0	0	2	2	0	0	0	0	0	0	0	0	0	0	0	0	0	0
vogue1116	99.3	566	b27396 NZ_KB898325 Prevotella veroralis DSM 19559	6	0	0	0	0	0	0	0	0	0	0	0	0	2	0	0	0	0	0	0	0	0	0	0	0	0	0	0	0	2	0	2	0	0	0	0	0	0	0	0	0	0	0	0	0
vogue1129	95.4	350	b18648 NZ_AEWU01000021 Haemophilus parainfluenzae ATCC 33392	0	0	0	0	0	0	0	0	0	0	0	0	0	0	0	0	0	0	0	0	0	0	0	0	0	0	0	0	0	0	0	0	0	0	0	0	0	0	0	0	0	0	0	0	0
vogue1136	99.6	552	b217 U92809 Staphylococcus haemolyticus ATCC 29970	2	0	0	0	0	0	0	0	0	0	0	0	0	0	0	0	0	0	0	0	0	0	0	0	0	0	0	0	2	0	0	0	0	0	0	0	0	0	0	0	0	0	0	0	0
vogue1214	99.3	552	b28163 NZ_ATVB01000003 Alloscardovia omnicolens DSM 21503	2	0	0	0	0	0	0	0	2	0	0	0	0	0	0	0	0	0	0	0	0	0	0	0	0	0	0	0	0	0	0	0	0	0	0	0	0	0	0	0	0	0	0	0	0
vogue1223	94.9	249	b17590 AB547633 Prevotella timonensis JCM 15640	6	0	0	0	0	0	0	0	0	0	0	0	0	0	0	0	0	0	0	0	0	0	0	0	0	0	0	0	0	0	2	2	2	0	0	0	0	0	0	0	0	0	0	0	0
vogue1283	97.6	468	b3427 AY123717 Ralstonia pickettii ATCC 27511	0	0	0	0	0	0	0	0	0	0	0	0	0	0	0	0	0	0	0	0	0	0	0	0	0	0	0	0	0	0	0	0	0	0	0	0	0	0	0	0	0	0	0	0	0
vogue1351	98.2	558	b27391 NZ_KB898577 Prevotella oris DSM 18711	0	0	0	0	0	0	0	0	0	0	0	0	0	0	0	0	0	0	0	0	0	0	0	0	0	0	0	0	0	0	0	0	0	0	0	0	0	0	0	0	0	0	0	0	0
vogue1486	98	449	b22254 NZ_AGVB01000147 Vibrio cholerae HC-80A1	0	0	0	0	0	0	0	0	0	0	0	0	0	0	0	0	0	0	0	0	0	0	0	0	0	0	0	0	0	0	0	0	0	0	0	0	0	0	0	0	0	0	0	0	0
vogue1557	97.7	216	b12775 NZ_ABWK01000112 Mitsuokella multacida DSM 20544	2	0	0	0	0	0	2	0	0	0	0	0	0	0	0	0	0	0	0	0	0	0	0	0	0	0	0	0	0	0	0	0	0	0	0	0	0	0	0	0	0	0	0	0	0
vogue0016	78.4	505	b19708 NZ_AGBB01000051 Peptoniphilus indolicus ATCC 29427	2	0	0	0	0	0	0	0	0	0	0	0	0	0	0	0	0	0	0	0	0	0	0	0	0	0	0	0	0	2	0	0	0	0	0	0	0	0	0	0	0	0	0	0	0
vogue0038	84.9	476	b18823 AP012157 Solibacillus silvestris StLB046	0	0	0	0	0	0	0	0	0	0	0	0	0	0	0	0	0	0	0	0	0	0	0	0	0	0	0	0	0	0	0	0	0	0	0	0	0	0	0	0	0	0	0	0	0
vogue0040	80.9	560	b1444 AF441381 Sporosarcina psychrophila CECT4073	2	0	0	0	0	0	0	0	0	0	0	0	0	0	0	0	0	0	0	0	0	0	0	0	0	0	0	0	0	0	0	0	2	0	0	0	0	0	0	0	0	0	0	0	0
vogue0041	80.3	553	b26912 NZ_ALEF01000004 Virgibacillus halodenitrificans 1806	0	0	0	0	0	0	0	0	0	0	0	0	0	0	0	0	0	0	0	0	0	0	0	0	0	0	0	0	0	0	0	0	0	0	0	0	0	0	0	0	0	0	0	0	0
vogue0056	74.4	309	b26416 AQOB01000002 Butyricicoccus pullicaecorum 1.2	0	0	0	0	0	0	0	0	0	0	0	0	0	0	0	0	0	0	0	0	0	0	0	0	0	0	0	0	0	0	0	0	0	0	0	0	0	0	0	0	0	0	0	0	0
vogue0061	81.4	466	b26592 ASTC01000016 Oscillibacter sp. 1-3	2	0	0	0	0	0	0	0	0	0	0	0	0	0	2	0	0	0	0	0	0	0	0	0	0	0	0	0	0	0	0	0	0	0	0	0	0	0	0	0	0	0	0	0	0
vogue0117	82.9	252	b27394 NZ_KB898681 Gracilibacillus lacisalsi DSM 19029	2	0	2	0	0	0	0	0	0	0	0	0	0	0	0	0	0	0	0	0	0	0	0	0	0	0	0	0	0	0	0	0	0	0	0	0	0	0	0	0	0	0	0	0	0
vogue0120	75.6	427	b27837 AWTA01000065 Clostridium sp. ATCC 29733	2	0	0	0	0	0	2	0	0	0	0	0	0	0	0	0	0	0	0	0	0	0	0	0	0	0	0	0	0	0	0	0	0	0	0	0	0	0	0	0	0	0	0	0	0
vogue0130	82.4	249	b6776 AY691215 Butyrivibrio crossotus ATCC 29175	2	0	0	0	0	0	0	0	0	0	0	0	0	0	2	0	0	0	0	0	0	0	0	0	0	0	0	0	0	0	0	0	0	0	0	0	0	0	0	0	0	0	0	0	0
vogue0180	90.8	287	b26986 NZ_HE998591 Corynebacterium timonense 5401744	0	0	0	0	0	0	0	0	0	0	0	0	0	0	0	0	0	0	0	0	0	0	0	0	0	0	0	0	0	0	0	0	0	0	0	0	0	0	0	0	0	0	0	0	0
vogue0185	100	366	b13779 NZ_ACGU01000113 Lactobacillus ultunensis DSM 16047	0	0	0	0	0	0	0	0	0	0	0	0	0	0	0	0	0	0	0	0	0	0	0	0	0	0	0	0	0	0	0	0	0	0	0	0	0	0	0	0	0	0	0	0	0
vogue0193	99.5	549	b19134 NZ_AFIJ01000035 Megasphaera sp. UPII 199-6 NULL	2	0	0	0	0	0	0	2	0	0	0	0	0	0	0	0	0	0	0	0	0	0	0	0	0	0	0	0	0	0	0	0	0	0	0	0	0	0	0	0	0	0	0	0	0
vogue0210	79.8	181	b18814 AFBB01000007 Dialister micraerophilus DSM 19965	2	2	0	0	0	0	0	0	0	0	0	0	0	0	0	0	0	0	0	0	0	0	0	0	0	0	0	0	0	0	0	0	0	0	0	0	0	0	0	0	0	0	0	0	0
vogue0231	87.4	482	b24157 CAUM01000143 Mesorhizobium metallidurans STM 2683	0	0	0	0	0	0	0	0	0	0	0	0	0	0	0	0	0	0	0	0	0	0	0	0	0	0	0	0	0	0	0	0	0	0	0	0	0	0	0	0	0	0	0	0	0
vogue0351	98.4	321	b21607 NZ_AJVC01000002 Herbaspirillum sp. GW103	0	0	0	0	0	0	0	0	0	0	0	0	0	0	0	0	0	0	0	0	0	0	0	0	0	0	0	0	0	0	0	0	0	0	0	0	0	0	0	0	0	0	0	0	0
vogue0396	84.7	296	b17999 NZ_ADDX01000027 Ruminococcaceae bacterium sp. D16	0	0	0	0	0	0	0	0	0	0	0	0	0	0	0	0	0	0	0	0	0	0	0	0	0	0	0	0	0	0	0	0	0	0	0	0	0	0	0	0	0	0	0	0	0
vogue0397	72.8	552	b6796 AY691235 Flavonifractor plautii ATCC 49531	2	0	0	0	0	0	0	0	0	0	0	0	0	0	2	0	0	0	0	0	0	0	0	0	0	0	0	0	0	0	0	0	0	0	0	0	0	0	0	0	0	0	0	0	0
vogue0408	68.7	553	b18997 NC_015519 Tepidanaerobacter sp. Re1	2	0	0	0	0	0	0	0	0	0	0	0	0	0	0	0	0	0	0	0	0	0	0	0	0	0	0	0	0	0	0	2	0	0	0	0	0	0	0	0	0	0	0	0	0
vogue0423	84.2	570	b21125 NZ_CAEG01000015 Alistipes sp. JC136 P148	4	0	0	0	0	0	2	0	0	0	0	0	0	2	0	0	0	0	0	0	0	0	0	0	0	0	0	0	0	0	0	0	0	0	0	0	0	0	0	0	0	0	0	0	0
vogue0436	69	550	b19539 CP003040 Roseburia hominis A2-183	2	0	0	0	0	0	2	0	0	0	0	0	0	0	0	0	0	0	0	0	0	0	0	0	0	0	0	0	0	0	0	0	0	0	0	0	0	0	0	0	0	0	0	0	0
vogue0462	80.1	297	b17643 AB547580 Porphyromonas endodontalis JCM 8526	0	0	0	0	0	0	0	0	0	0	0	0	0	0	0	0	0	0	0	0	0	0	0	0	0	0	0	0	0	0	0	0	0	0	0	0	0	0	0	0	0	0	0	0	0
vogue0484	82.6	236	b17630 AB547593 Prevotella bergensis JCM 13869	0	0	0	0	0	0	0	0	0	0	0	0	0	0	0	0	0	0	0	0	0	0	0	0	0	0	0	0	0	0	0	0	0	0	0	0	0	0	0	0	0	0	0	0	0
vogue0504	78.7	537	b27837 AWTA01000065 Clostridium sp. ATCC 29733	4	0	0	0	0	0	2	0	0	0	0	0	0	0	2	0	0	0	0	0	0	0	0	0	0	0	0	0	0	0	0	0	0	0	0	0	0	0	0	0	0	0	0	0	0
vogue0518	80.2	481	b9179 DQ681229 Atopostipes suicloacalis PPC79	0	0	0	0	0	0	0	0	0	0	0	0	0	0	0	0	0	0	0	0	0	0	0	0	0	0	0	0	0	0	0	0	0	0	0	0	0	0	0	0	0	0	0	0	0
vogue0531	82	239	b19029 NZ_AEWG01000042 Rubrivivax benzoatilyticus JA2 ATCC BAA-35	0	0	0	0	0	0	0	0	0	0	0	0	0	0	0	0	0	0	0	0	0	0	0	0	0	0	0	0	0	0	0	0	0	0	0	0	0	0	0	0	0	0	0	0	0
vogue0532	89.4	563	b20642 NZ_AJWL01000053 Hydrogenophaga sp. PBC	0	0	0	0	0	0	0	0	0	0	0	0	0	0	0	0	0	0	0	0	0	0	0	0	0	0	0	0	0	0	0	0	0	0	0	0	0	0	0	0	0	0	0	0	0
vogue0537	82.1	291	b19067 AFHG01000059 Methyloversatilis universalis FAM5 ATCC BAA-1314	2	0	0	0	0	0	0	0	0	0	0	0	0	0	0	0	0	0	0	0	0	0	0	0	0	0	0	0	0	0	0	0	0	0	0	0	0	0	0	0	0	2	0	0	0
vogue0539	85.8	323	b28092 NZ_ATUE01000007 Perlucidibaca piscinae DSM 21586	0	0	0	0	0	0	0	0	0	0	0	0	0	0	0	0	0	0	0	0	0	0	0	0	0	0	0	0	0	0	0	0	0	0	0	0	0	0	0	0	0	0	0	0	0
vogue0587	81.5	271	b17655 AB547552 Bacteroides coagulans JCM 12528	0	0	0	0	0	0	0	0	0	0	0	0	0	0	0	0	0	0	0	0	0	0	0	0	0	0	0	0	0	0	0	0	0	0	0	0	0	0	0	0	0	0	0	0	0
vogue0589	89.5	576	b26986 NZ_HE998591 Corynebacterium timonense 5401744	2	0	0	0	0	0	0	0	0	0	0	0	0	2	0	0	0	0	0	0	0	0	0	0	0	0	0	0	0	0	0	0	0	0	0	0	0	0	0	0	0	0	0	0	0
vogue0628	97.7	263	b26904 NZ_ALKO01000017 Limnohabitans sp. Rim47	0	0	0	0	0	0	0	0	0	0	0	0	0	0	0	0	0	0	0	0	0	0	0	0	0	0	0	0	0	0	0	0	0	0	0	0	0	0	0	0	0	0	0	0	0
vogue0631	74.3	552	b20402 AGJJ01000013 Mycobacterium tusciae JS617	2	0	0	0	0	0	0	0	0	0	0	0	0	0	0	0	0	0	0	0	0	0	0	0	0	0	0	0	0	0	0	0	0	0	0	0	0	0	0	0	2	0	0	0	0
vogue0649	76.4	371	b26416 AQOB01000002 Butyricicoccus pullicaecorum 1.2	0	0	0	0	0	0	0	0	0	0	0	0	0	0	0	0	0	0	0	0	0	0	0	0	0	0	0	0	0	0	0	0	0	0	0	0	0	0	0	0	0	0	0	0	0
vogue0680	80.1	560	b27833 AWSU01000336 Clostridium symbiosum ATCC 14940	2	0	0	0	0	0	0	0	0	0	0	0	0	0	0	0	2	0	0	0	0	0	0	0	0	0	0	0	0	0	0	0	0	0	0	0	0	0	0	0	0	0	0	0	0
vogue0687	60.8	552	b21801 AKKL01000034 Providencia burhodogranariea B DSM 19968	2	0	0	0	0	0	0	0	0	0	0	0	0	0	0	0	0	0	0	0	0	0	0	0	0	0	0	0	0	0	0	0	0	0	2	0	0	0	0	0	0	0	0	0	0
vogue0710	62.7	296	b9501 AB231904 Candidatus Ishikawaella capsulata	2	0	0	0	0	0	0	0	0	2	0	0	0	0	0	0	0	0	0	0	0	0	0	0	0	0	0	0	0	0	0	0	0	0	0	0	0	0	0	0	0	0	0	0	0
vogue0718	73.7	437	b8814 AAPM01000007 Flavobacterium johnsoniae UW101 ATCC 17061	0	0	0	0	0	0	0	0	0	0	0	0	0	0	0	0	0	0	0	0	0	0	0	0	0	0	0	0	0	0	0	0	0	0	0	0	0	0	0	0	0	0	0	0	0
vogue0775	87.9	470	b235 AF053574 Staphylococcus caprae ATCC 35538	0	0	0	0	0	0	0	0	0	0	0	0	0	0	0	0	0	0	0	0	0	0	0	0	0	0	0	0	0	0	0	0	0	0	0	0	0	0	0	0	0	0	0	0	0
vogue0780	78	441	b27837 AWTA01000065 Clostridium sp. ATCC 29733	0	0	0	0	0	0	0	0	0	0	0	0	0	0	0	0	0	0	0	0	0	0	0	0	0	0	0	0	0	0	0	0	0	0	0	0	0	0	0	0	0	0	0	0	0
vogue0797	71.1	552	b26359 NZ_BAGZ01000008 Austwickia chelonae NBRC 105200	0	0	0	0	0	0	0	0	0	0	0	0	0	0	0	0	0	0	0	0	0	0	0	0	0	0	0	0	0	0	0	0	0	0	0	0	0	0	0	0	0	0	0	0	0
vogue0818	81	405	b26802 NZ_KB911066 [Clostridium] sporosphaeroides VPI 4527 DSM 1294	2	0	0	0	0	0	0	0	0	0	0	0	0	0	2	0	0	0	0	0	0	0	0	0	0	0	0	0	0	0	0	0	0	0	0	0	0	0	0	0	0	0	0	0	0
vogue0820	83.1	456	b26592 ASTC01000016 Oscillibacter sp. 1-3	4	0	0	0	0	0	2	0	0	0	0	0	0	0	0	0	0	0	2	0	0	0	0	0	0	0	0	0	0	0	0	0	0	0	0	0	0	0	0	0	0	0	0	0	0
vogue0841	71.3	553	b28085 AWXA01000027 Megasphaera sp. BV3C16-1	0	0	0	0	0	0	0	0	0	0	0	0	0	0	0	0	0	0	0	0	0	0	0	0	0	0	0	0	0	0	0	0	0	0	0	0	0	0	0	0	0	0	0	0	0
vogue0890	81.8	555	b18093 AECU01000014 Faecalibacterium cf. prausnitzii KLE1255	2	0	0	0	0	0	2	0	0	0	0	0	0	0	0	0	0	0	0	0	0	0	0	0	0	0	0	0	0	0	0	0	0	0	0	0	0	0	0	0	0	0	0	0	0
vogue0895	80.4	458	b17999 NZ_ADDX01000027 Ruminococcaceae bacterium sp. D16	2	0	0	0	0	0	0	0	0	0	0	0	0	0	0	0	0	0	2	0	0	0	0	0	0	0	0	0	0	0	0	0	0	0	0	0	0	0	0	0	0	0	0	0	0
vogue0911	80.8	243	b17999 NZ_ADDX01000027 Ruminococcaceae bacterium sp. D16	0	0	0	0	0	0	0	0	0	0	0	0	0	0	0	0	0	0	0	0	0	0	0	0	0	0	0	0	0	0	0	0	0	0	0	0	0	0	0	0	0	0	0	0	0
vogue0955	84.2	444	b10641 ABEY02000031 Coprococcus eutactus ATCC 27759	2	0	0	0	0	0	0	0	0	0	0	0	0	0	0	0	0	0	0	0	0	0	0	0	0	0	0	0	0	0	2	0	0	0	0	0	0	0	0	0	0	0	0	0	0
vogue0992	69	559	b8412 AANC01000010 Leeuwenhoekiella blandensis MED217	0	0	0	0	0	0	0	0	0	0	0	0	0	0	0	0	0	0	0	0	0	0	0	0	0	0	0	0	0	0	0	0	0	0	0	0	0	0	0	0	0	0	0	0	0
vogue0993	87.6	250	b26592 ASTC01000016 Oscillibacter sp. 1-3	0	0	0	0	0	0	0	0	0	0	0	0	0	0	0	0	0	0	0	0	0	0	0	0	0	0	0	0	0	0	0	0	0	0	0	0	0	0	0	0	0	0	0	0	0
vogue1045	97.6	462	b4604 AY608424 Megasphaera elsdenii ATCC 25940	0	0	0	0	0	0	0	0	0	0	0	0	0	0	0	0	0	0	0	0	0	0	0	0	0	0	0	0	0	0	0	0	0	0	0	0	0	0	0	0	0	0	0	0	0
vogue1060	87.8	303	b1444 AF441381 Sporosarcina psychrophila CECT4073	0	0	0	0	0	0	0	0	0	0	0	0	0	0	0	0	0	0	0	0	0	0	0	0	0	0	0	0	0	0	0	0	0	0	0	0	0	0	0	0	0	0	0	0	0
vogue1069	100	244	b3432 AY123648 Streptococcus alactolyticus ATCC 43077	2	0	0	0	0	0	0	0	2	0	0	0	0	0	0	0	0	0	0	0	0	0	0	0	0	0	0	0	0	0	0	0	0	0	0	0	0	0	0	0	0	0	0	0	0
vogue1074	85.3	457	b26592 ASTC01000016 Oscillibacter sp. 1-3	2	0	0	0	0	0	2	0	0	0	0	0	0	0	0	0	0	0	0	0	0	0	0	0	0	0	0	0	0	0	0	0	0	0	0	0	0	0	0	0	0	0	0	0	0
vogue1128	96.1	233	b18648 NZ_AEWU01000021 Haemophilus parainfluenzae ATCC 33392	4	0	0	0	0	0	0	0	0	0	0	0	0	0	0	0	0	0	0	0	0	0	0	0	0	4	0	0	0	0	0	0	0	0	0	0	0	0	0	0	0	0	0	0	0
vogue1150	96.7	244	b19298 NZ_AEOR01000554 Leuconostoc lactis KCTC 3528	0	0	0	0	0	0	0	0	0	0	0	0	0	0	0	0	0	0	0	0	0	0	0	0	0	0	0	0	0	0	0	0	0	0	0	0	0	0	0	0	0	0	0	0	0
vogue1170	90.3	348	b14562 GG698804 Lactobacillus coleohominis 101-4-CHN	2	0	0	0	0	0	0	0	0	0	0	0	0	0	0	0	0	0	0	0	0	2	0	0	0	0	0	0	0	0	0	0	0	0	0	0	0	0	0	0	0	0	0	0	0
vogue1172	100	306	b10199 EF571590 Lactobacillus gasseri ATCC 33323	0	0	0	0	0	0	0	0	0	0	0	0	0	0	0	0	0	0	0	0	0	0	0	0	0	0	0	0	0	0	0	0	0	0	0	0	0	0	0	0	0	0	0	0	0
vogue1240	86	399	b6768 AY691207 Atopobium minutum ATCC 33267	4	0	0	0	0	0	0	0	0	0	0	0	0	0	0	0	0	0	0	0	0	0	0	0	0	0	0	0	0	2	0	0	2	0	0	0	0	0	0	0	0	0	0	0	0
vogue1252	98.9	566	b1025 AF440233 Prevotella bivia ATCC 29303	4	0	0	0	0	0	0	0	0	0	0	0	0	0	0	0	0	0	0	0	0	0	0	0	0	0	0	0	0	2	0	0	2	0	0	0	0	0	0	0	0	0	0	0	0
vogue1253	98.3	464	b1025 AF440233 Prevotella bivia ATCC 29303	0	0	0	0	0	0	0	0	0	0	0	0	0	0	0	0	0	0	0	0	0	0	0	0	0	0	0	0	0	0	0	0	0	0	0	0	0	0	0	0	0	0	0	0	0
vogue1257	98.9	552	b7242 AF429659 Lactobacillus rhamnosus CCC B1039 ATCC 7469	0	0	0	0	0	0	0	0	0	0	0	0	0	0	0	0	0	0	0	0	0	0	0	0	0	0	0	0	0	0	0	0	0	0	0	0	0	0	0	0	0	0	0	0	0
vogue1260	98.7	558	b17615 AB547608 Prevotella intermedia JCM 12248	2	0	0	0	0	0	0	0	0	0	0	0	0	0	0	0	0	0	0	0	0	0	0	0	0	0	0	0	0	0	2	0	0	0	0	0	0	0	0	0	0	0	0	0	0
vogue1293	92.5	557	b20009 NC_016078 Pelagibacterium halotolerans B2	0	0	0	0	0	0	0	0	0	0	0	0	0	0	0	0	0	0	0	0	0	0	0	0	0	0	0	0	0	0	0	0	0	0	0	0	0	0	0	0	0	0	0	0	0
vogue1319	98.2	497	b24128 AMWL02000010 Morganella morganii SC01	0	0	0	0	0	0	0	0	0	0	0	0	0	0	0	0	0	0	0	0	0	0	0	0	0	0	0	0	0	0	0	0	0	0	0	0	0	0	0	0	0	0	0	0	0
vogue1370	96.9	420	b12598 FJ360434 Atopobium vaginae DSM15829	4	2	0	0	0	0	0	0	0	0	2	0	0	0	0	0	0	0	0	0	0	0	0	0	0	0	0	0	0	0	0	0	0	0	0	0	0	0	0	0	0	0	0	0	0
vogue1406	95.9	267	b15282 NZ_ACLN01000008 Lactobacillus iners DSM 13335	0	0	0	0	0	0	0	0	0	0	0	0	0	0	0	0	0	0	0	0	0	0	0	0	0	0	0	0	0	0	0	0	0	0	0	0	0	0	0	0	0	0	0	0	0
vogue1483	91.9	553	b9370 NC_008358 Hyphomonas neptunium ATCC 15444	0	0	0	0	0	0	0	0	0	0	0	0	0	0	0	0	0	0	0	0	0	0	0	0	0	0	0	0	0	0	0	0	0	0	0	0	0	0	0	0	0	0	0	0	0
vogue1494	81.1	362	b9179 DQ681229 Atopostipes suicloacalis PPC79	0	0	0	0	0	0	0	0	0	0	0	0	0	0	0	0	0	0	0	0	0	0	0	0	0	0	0	0	0	0	0	0	0	0	0	0	0	0	0	0	0	0	0	0	0
vogue1542	82.9	555	b18449 ADMF01000024 Sutterella wadsworthensis 3_1_45B	4	0	2	0	0	0	0	0	0	0	0	0	0	0	0	0	0	0	0	0	0	0	0	0	0	0	0	0	0	0	0	0	2	0	0	0	0	0	0	0	0	0	0	0	0
vogue1603	96	174	b10643 ABED02000025 Faecalibacterium prausnitzii M21/2	0	0	0	0	0	0	0	0	0	0	0	0	0	0	0	0	0	0	0	0	0	0	0	0	0	0	0	0	0	0	0	0	0	0	0	0	0	0	0	0	0	0	0	0	0
vogue1627	99.6	251	b6772 AY691211 Bacteroides fragilis ATCC 25285	0	0	0	0	0	0	0	0	0	0	0	0	0	0	0	0	0	0	0	0	0	0	0	0	0	0	0	0	0	0	0	0	0	0	0	0	0	0	0	0	0	0	0	0	0
vogue1641	98.2	275	b15282 NZ_ACLN01000008 Lactobacillus iners DSM 13335	0	0	0	0	0	0	0	0	0	0	0	0	0	0	0	0	0	0	0	0	0	0	0	0	0	0	0	0	0	0	0	0	0	0	0	0	0	0	0	0	0	0	0	0	0
vogue1657	99.6	552	b27254 NZ_AKCI01000001 Scardovia wiggsiae F0424	4	0	0	0	0	0	0	0	0	2	0	0	0	0	0	0	0	0	0	0	0	0	0	0	0	0	0	0	0	0	0	0	2	0	0	0	0	0	0	0	0	0	0	0	0
vogue1672	89.4	468	b18713 AEJD00000000 Gardnerella vaginalis 101 NULL	0	0	0	0	0	0	0	0	0	0	0	0	0	0	0	0	0	0	0	0	0	0	0	0	0	0	0	0	0	0	0	0	0	0	0	0	0	0	0	0	0	0	0	0	0
vogue1690	85	280	v2674 3307 Moraxella canis z122	2	0	0	0	0	0	0	0	0	0	0	0	0	0	0	0	0	0	0	0	0	0	0	0	0	0	2	0	0	0	0	0	0	0	0	0	0	0	0	0	0	0	0	0	0
vogue1726	89.9	356	b6772 AY691211 Bacteroides fragilis ATCC 25285	2	0	0	0	0	0	0	0	0	0	0	0	0	0	0	0	0	0	0	0	0	0	0	0	0	0	0	0	0	2	0	0	0	0	0	0	0	0	0	0	0	0	0	0	0
vogue0015	82.1	235	b26458 NZ_ALNL01000019 Mogibacterium sp. CM50	0	0	0	0	0	0	0	0	0	0	0	0	0	0	0	0	0	0	0	0	0	0	0	0	0	0	0	0	0	0	0	0	0	0	0	0	0	0	0	0	0	0	0	0	0
vogue0020	66.4	236	b5840 AY691310 Clostridium aldrichii ATCC 49358	2	0	0	0	0	0	0	0	0	0	0	0	0	0	2	0	0	0	0	0	0	0	0	0	0	0	0	0	0	0	0	0	0	0	0	0	0	0	0	0	0	0	0	0	0
vogue0022	86.1	553	b28168 NZ_ATVL01000009 Hymenobacter norwichensis DSM 15439	2	0	2	0	0	0	0	0	0	0	0	0	0	0	0	0	0	0	0	0	0	0	0	0	0	0	0	0	0	0	0	0	0	0	0	0	0	0	0	0	0	0	0	0	0
vogue0023	81	559	b8814 AAPM01000007 Flavobacterium johnsoniae UW101 ATCC 17061	2	0	0	0	0	0	0	0	0	0	0	0	0	0	2	0	0	0	0	0	0	0	0	0	0	0	0	0	0	0	0	0	0	0	0	0	0	0	0	0	0	0	0	0	0
vogue0024	79.9	552	b17420 NC_014218 Arcanobacterium haemolyticum DSM 20595	0	0	0	0	0	0	0	0	0	0	0	0	0	0	0	0	0	0	0	0	0	0	0	0	0	0	0	0	0	0	0	0	0	0	0	0	0	0	0	0	0	0	0	0	0
vogue0025	75.1	314	b20546 CP002191 Deinococcus gobiensis I-0	0	0	0	0	0	0	0	0	0	0	0	0	0	0	0	0	0	0	0	0	0	0	0	0	0	0	0	0	0	0	0	0	0	0	0	0	0	0	0	0	0	0	0	0	0
vogue0051	83.9	395	b17999 NZ_ADDX01000027 Ruminococcaceae bacterium sp. D16	0	0	0	0	0	0	0	0	0	0	0	0	0	0	0	0	0	0	0	0	0	0	0	0	0	0	0	0	0	0	0	0	0	0	0	0	0	0	0	0	0	0	0	0	0
vogue0053	77.2	322	b27837 AWTA01000065 Clostridium sp. ATCC 29733	2	0	0	0	0	0	0	0	0	0	0	0	0	0	0	0	0	0	0	0	0	0	0	0	0	0	0	0	0	0	0	0	0	0	0	0	0	0	2	0	0	0	0	0	0
vogue0054	75.6	456	b26802 NZ_KB911066 [Clostridium] sporosphaeroides VPI 4527 DSM 1294	2	0	0	0	0	0	2	0	0	0	0	0	0	0	0	0	0	0	0	0	0	0	0	0	0	0	0	0	0	0	0	0	0	0	0	0	0	0	0	0	0	0	0	0	0
vogue0068	75.8	483	b15802 CP000431 Rhodococcus jostii RHA1	2	0	0	0	0	0	0	0	0	0	0	0	0	0	0	0	0	0	0	2	0	0	0	0	0	0	0	0	0	0	0	0	0	0	0	0	0	0	0	0	0	0	0	0	0
vogue0071	93.3	298	b26972 NZ_AOCN01000019 Leucobacter salsicius M1-8	0	0	0	0	0	0	0	0	0	0	0	0	0	0	0	0	0	0	0	0	0	0	0	0	0	0	0	0	0	0	0	0	0	0	0	0	0	0	0	0	0	0	0	0	0
vogue0075	83.4	558	b23918 AP012057 Ilumatobacter coccineum YM16-304	0	0	0	0	0	0	0	0	0	0	0	0	0	0	0	0	0	0	0	0	0	0	0	0	0	0	0	0	0	0	0	0	0	0	0	0	0	0	0	0	0	0	0	0	0
vogue0079	86.8	224	b12769 NZ_ABVQ01000035 [Bacteroides] pectinophilus ATCC 43243	2	0	0	0	0	0	2	0	0	0	0	0	0	0	0	0	0	0	0	0	0	0	0	0	0	0	0	0	0	0	0	0	0	0	0	0	0	0	0	0	0	0	0	0	0
vogue0105	99.8	492	b10197 EF173658 Staphylococcus epidermidis ATCC 14990	0	0	0	0	0	0	0	0	0	0	0	0	0	0	0	0	0	0	0	0	0	0	0	0	0	0	0	0	0	0	0	0	0	0	0	0	0	0	0	0	0	0	0	0	0
vogue0128	85.3	274	b6798 AY691237 Butyrivibrio proteoclasticus ATCC 51982	0	0	0	0	0	0	0	0	0	0	0	0	0	0	0	0	0	0	0	0	0	0	0	0	0	0	0	0	0	0	0	0	0	0	0	0	0	0	0	0	0	0	0	0	0
vogue0133	77.4	551	b27548 NZ_KB894592 Anaeromusa acidaminophila DSM 3853	0	0	0	0	0	0	0	0	0	0	0	0	0	0	0	0	0	0	0	0	0	0	0	0	0	0	0	0	0	0	0	0	0	0	0	0	0	0	0	0	0	0	0	0	0
vogue0145	87.7	552	b27806 NC_018142 Propionibacterium propionicum F0230a	0	0	0	0	0	0	0	0	0	0	0	0	0	0	0	0	0	0	0	0	0	0	0	0	0	0	0	0	0	0	0	0	0	0	0	0	0	0	0	0	0	0	0	0	0
vogue0173	73.4	556	b10142 NC_009338 Mycobacterium gilvum PYR-GCK	2	0	0	0	0	0	0	0	0	0	0	0	0	0	0	0	0	0	0	0	0	0	0	0	0	0	0	0	0	0	0	0	0	0	2	0	0	0	0	0	0	0	0	0	0
vogue0176	75.1	237	b26871 NZ_KB907079 Zimmermannella faecalis B187 ATCC 13722	0	0	0	0	0	0	0	0	0	0	0	0	0	0	0	0	0	0	0	0	0	0	0	0	0	0	0	0	0	0	0	0	0	0	0	0	0	0	0	0	0	0	0	0	0
vogue0177	86.4	480	b12835 NC_011886 Arthrobacter chlorophenolicus A6 DSM12829	0	0	0	0	0	0	0	0	0	0	0	0	0	0	0	0	0	0	0	0	0	0	0	0	0	0	0	0	0	0	0	0	0	0	0	0	0	0	0	0	0	0	0	0	0
vogue0179	74.5	469	b20343 NZ_BAFE01000051 Mobilicoccus pelagius NBRC 104925	0	0	0	0	0	0	0	0	0	0	0	0	0	0	0	0	0	0	0	0	0	0	0	0	0	0	0	0	0	0	0	0	0	0	0	0	0	0	0	0	0	0	0	0	0
vogue0194	78	257	b3364 AY123699 Aerococcus viridans ATCC 11563	2	0	0	0	0	0	0	0	0	0	0	0	0	0	0	0	0	0	0	0	0	0	0	0	0	0	0	0	0	0	0	0	0	0	0	0	0	2	0	0	0	0	0	0	0
vogue0201	75.8	553	b17655 AB547552 Bacteroides coagulans JCM 12528	0	0	0	0	0	0	0	0	0	0	0	0	0	0	0	0	0	0	0	0	0	0	0	0	0	0	0	0	0	0	0	0	0	0	0	0	0	0	0	0	0	0	0	0	0
vogue0209	85	559	b13610 NC_013204 Eggerthella lenta DSM 2243	2	0	0	0	0	0	0	0	0	0	0	0	0	0	0	0	0	0	0	0	0	0	2	0	0	0	0	0	0	0	0	0	0	0	0	0	0	0	0	0	0	0	0	0	0
vogue0232	67.2	288	b7336 NC_003911 Silicibacter pomeroyi DSS-3	0	0	0	0	0	0	0	0	0	0	0	0	0	0	0	0	0	0	0	0	0	0	0	0	0	0	0	0	0	0	0	0	0	0	0	0	0	0	0	0	0	0	0	0	0
vogue0236	85.3	560	b17557 CP002106 Olsenella uli DSM 7084	0	0	0	0	0	0	0	0	0	0	0	0	0	0	0	0	0	0	0	0	0	0	0	0	0	0	0	0	0	0	0	0	0	0	0	0	0	0	0	0	0	0	0	0	0
vogue0248	76	250	b28097 NZ_ATWM01000006 Serinicoccus marinus DSM 15273	0	0	0	0	0	0	0	0	0	0	0	0	0	0	0	0	0	0	0	0	0	0	0	0	0	0	0	0	0	0	0	0	0	0	0	0	0	0	0	0	0	0	0	0	0
vogue0251	78.1	561	b19487 BACI01000050 Gordonia alkanivorans NBRC 16433	0	0	0	0	0	0	0	0	0	0	0	0	0	0	0	0	0	0	0	0	0	0	0	0	0	0	0	0	0	0	0	0	0	0	0	0	0	0	0	0	0	0	0	0	0
vogue0275	70.2	562	b12705 NZ_ABZV01000014 Capnocytophaga sputigena Capno	0	0	0	0	0	0	0	0	0	0	0	0	0	0	0	0	0	0	0	0	0	0	0	0	0	0	0	0	0	0	0	0	0	0	0	0	0	0	0	0	0	0	0	0	0
vogue0276	66.2	563	b17620 AB547603 Prevotella dentasini JCM 15908	0	0	0	0	0	0	0	0	0	0	0	0	0	0	0	0	0	0	0	0	0	0	0	0	0	0	0	0	0	0	0	0	0	0	0	0	0	0	0	0	0	0	0	0	0
vogue0298	79.9	560	b4787 BX640510 Magnetospirillum gryphiswaldense MSR-1	0	0	0	0	0	0	0	0	0	0	0	0	0	0	0	0	0	0	0	0	0	0	0	0	0	0	0	0	0	0	0	0	0	0	0	0	0	0	0	0	0	0	0	0	0
vogue0307	90.7	303	b12423 EU790571 Porphyrobacter sanguineus ATCC 25659	0	0	0	0	0	0	0	0	0	0	0	0	0	0	0	0	0	0	0	0	0	0	0	0	0	0	0	0	0	0	0	0	0	0	0	0	0	0	0	0	0	0	0	0	0
vogue0310	89	239	b24327 ANPA01000003 Methylobacterium mesophilicum SR1.6/6 3	0	0	0	0	0	0	0	0	0	0	0	0	0	0	0	0	0	0	0	0	0	0	0	0	0	0	0	0	0	0	0	0	0	0	0	0	0	0	0	0	0	0	0	0	0
vogue0319	56.8	456	b20852 NZ_AHMP01000034 Leptospira kmetyi serovar Malaysia str. Bejo-Iso9	0	0	0	0	0	0	0	0	0	0	0	0	0	0	0	0	0	0	0	0	0	0	0	0	0	0	0	0	0	0	0	0	0	0	0	0	0	0	0	0	0	0	0	0	0
vogue0326	90.3	400	b26289 AOUN01000004 Sphingopyxis sp. MC1	0	0	0	0	0	0	0	0	0	0	0	0	0	0	0	0	0	0	0	0	0	0	0	0	0	0	0	0	0	0	0	0	0	0	0	0	0	0	0	0	0	0	0	0	0
vogue0327	90.9	352	b27742 ATHL01000039 Novosphingobium lindaniclasticum LE124	0	0	0	0	0	0	0	0	0	0	0	0	0	0	0	0	0	0	0	0	0	0	0	0	0	0	0	0	0	0	0	0	0	0	0	0	0	0	0	0	0	0	0	0	0
vogue0335	89.8	555	b16923 ADVL01000100 Roseomonas cervicalis ATCC 49957	0	0	0	0	0	0	0	0	0	0	0	0	0	0	0	0	0	0	0	0	0	0	0	0	0	0	0	0	0	0	0	0	0	0	0	0	0	0	0	0	0	0	0	0	0
vogue0343	97.3	186	b20642 NZ_AJWL01000053 Hydrogenophaga sp. PBC	0	0	0	0	0	0	0	0	0	0	0	0	0	0	0	0	0	0	0	0	0	0	0	0	0	0	0	0	0	0	0	0	0	0	0	0	0	0	0	0	0	0	0	0	0
vogue0354	99	478	b10042 AM490595 Herbaspirillum seropedicae	0	0	0	0	0	0	0	0	0	0	0	0	0	0	0	0	0	0	0	0	0	0	0	0	0	0	0	0	0	0	0	0	0	0	0	0	0	0	0	0	0	0	0	0	0
vogue0358	83.6	199	b12462 XM_001502665 Equus caballus Twilight	2	0	0	0	0	0	0	0	0	0	0	0	0	0	0	0	0	0	0	0	0	0	0	0	0	0	0	0	0	0	0	0	2	0	0	0	0	0	0	0	0	0	0	0	0
vogue0361	86.8	211	b20844 XM_003825307 Pan paniscus Ulindi	2	0	2	0	0	0	0	0	0	0	0	0	0	0	0	0	0	0	0	0	0	0	0	0	0	0	0	0	0	0	0	0	0	0	0	0	0	0	0	0	0	0	0	0	0
vogue0377	85.2	568	b19225 NZ_AFPR01000218 Acidiphilium sp. PM	0	0	0	0	0	0	0	0	0	0	0	0	0	0	0	0	0	0	0	0	0	0	0	0	0	0	0	0	0	0	0	0	0	0	0	0	0	0	0	0	0	0	0	0	0
vogue0378	90.7	244	b10412 CP001298 Methylobacterium chloromethanicum CM4	0	0	0	0	0	0	0	0	0	0	0	0	0	0	0	0	0	0	0	0	0	0	0	0	0	0	0	0	0	0	0	0	0	0	0	0	0	0	0	0	0	0	0	0	0
vogue0382	77.2	558	b17639 AB547584 Porphyromonas gulae JCM 13865	0	0	0	0	0	0	0	0	0	0	0	0	0	0	0	0	0	0	0	0	0	0	0	0	0	0	0	0	0	0	0	0	0	0	0	0	0	0	0	0	0	0	0	0	0
vogue0393	64.8	559	b20207 AGCJ01000042 Anaeroglobus geminatus F0357	0	0	0	0	0	0	0	0	0	0	0	0	0	0	0	0	0	0	0	0	0	0	0	0	0	0	0	0	0	0	0	0	0	0	0	0	0	0	0	0	0	0	0	0	0
vogue0398	78.3	552	b6796 AY691235 Flavonifractor plautii ATCC 49531	2	0	0	0	0	0	0	0	0	0	0	0	0	0	2	0	0	0	0	0	0	0	0	0	0	0	0	0	0	0	0	0	0	0	0	0	0	0	0	0	0	0	0	0	0
vogue0399	75	268	b17999 NZ_ADDX01000027 Ruminococcaceae bacterium sp. D16	2	0	0	0	0	0	0	0	0	0	0	0	0	0	0	0	2	0	0	0	0	0	0	0	0	0	0	0	0	0	0	0	0	0	0	0	0	0	0	0	0	0	0	0	0
vogue0404	99.4	493	b28085 AWXA01000027 Megasphaera sp. BV3C16-1	0	0	0	0	0	0	0	0	0	0	0	0	0	0	0	0	0	0	0	0	0	0	0	0	0	0	0	0	0	0	0	0	0	0	0	0	0	0	0	0	0	0	0	0	0
vogue0444	77.2	252	b27332 NZ_KB822608 Pseudomonas thermotolerans DSM 14292	0	0	0	0	0	0	0	0	0	0	0	0	0	0	0	0	0	0	0	0	0	0	0	0	0	0	0	0	0	0	0	0	0	0	0	0	0	0	0	0	0	0	0	0	0
vogue0447	78.2	460	b28089 NZ_ATVI01000010 Nevskia ramosa DSM 11499	0	0	0	0	0	0	0	0	0	0	0	0	0	0	0	0	0	0	0	0	0	0	0	0	0	0	0	0	0	0	0	0	0	0	0	0	0	0	0	0	0	0	0	0	0
vogue0448	79.9	329	b7636 CP000450 Nitrosomonas eutropha C91	2	0	2	0	0	0	0	0	0	0	0	0	0	0	0	0	0	0	0	0	0	0	0	0	0	0	0	0	0	0	0	0	0	0	0	0	0	0	0	0	0	0	0	0	0
vogue0456	91.4	564	b20637 AJXQ01000072 Sphingobium indicum B90A	0	0	0	0	0	0	0	0	0	0	0	0	0	0	0	0	0	0	0	0	0	0	0	0	0	0	0	0	0	0	0	0	0	0	0	0	0	0	0	0	0	0	0	0	0
vogue0465	84.9	371	b19280 AFPW01000041 Prevotella dentalis DSM 3688	0	0	0	0	0	0	0	0	0	0	0	0	0	0	0	0	0	0	0	0	0	0	0	0	0	0	0	0	0	0	0	0	0	0	0	0	0	0	0	0	0	0	0	0	0
vogue0469	82	563	b17591 AB547632 Prevotella stercorea JCM 13469	0	0	0	0	0	0	0	0	0	0	0	0	0	0	0	0	0	0	0	0	0	0	0	0	0	0	0	0	0	0	0	0	0	0	0	0	0	0	0	0	0	0	0	0	0
vogue0493	81.8	302	b19953 AFFY01000098 Paraprevotella clara YIT 11840	2	0	0	0	0	0	0	0	0	0	0	0	0	2	0	0	0	0	0	0	0	0	0	0	0	0	0	0	0	0	0	0	0	0	0	0	0	0	0	0	0	0	0	0	0
vogue0507	79	321	b6796 AY691235 Flavonifractor plautii ATCC 49531	2	0	0	0	0	0	0	0	0	0	0	0	0	2	0	0	0	0	0	0	0	0	0	0	0	0	0	0	0	0	0	0	0	0	0	0	0	0	0	0	0	0	0	0	0
vogue0509	78.7	348	b27837 AWTA01000065 Clostridium sp. ATCC 29733	2	2	0	0	0	0	0	0	0	0	0	0	0	0	0	0	0	0	0	0	0	0	0	0	0	0	0	0	0	0	0	0	0	0	0	0	0	0	0	0	0	0	0	0	0
vogue0535	81.7	260	b3412 AY123665 Oligella urethralis ATCC 17960	0	0	0	0	0	0	0	0	0	0	0	0	0	0	0	0	0	0	0	0	0	0	0	0	0	0	0	0	0	0	0	0	0	0	0	0	0	0	0	0	0	0	0	0	0
vogue0538	98.5	480	b21607 NZ_AJVC01000002 Herbaspirillum sp. GW103	0	0	0	0	0	0	0	0	0	0	0	0	0	0	0	0	0	0	0	0	0	0	0	0	0	0	0	0	0	0	0	0	0	0	0	0	0	0	0	0	0	0	0	0	0
vogue0552	71.9	294	b6782 AY691221 Clostridium sphenoides ATCC 19403	0	0	0	0	0	0	0	0	0	0	0	0	0	0	0	0	0	0	0	0	0	0	0	0	0	0	0	0	0	0	0	0	0	0	0	0	0	0	0	0	0	0	0	0	0
vogue0558	94.7	190	b3148 AF389517 Streptococcus salivarius subsp. salivarius ATCC 7073	0	0	0	0	0	0	0	0	0	0	0	0	0	0	0	0	0	0	0	0	0	0	0	0	0	0	0	0	0	0	0	0	0	0	0	0	0	0	0	0	0	0	0	0	0
vogue0561	89.6	252	b13639 ACHF01000011 Corynebacterium glucuronolyticum ATCC 51866	2	0	0	0	0	0	0	0	0	0	2	0	0	0	0	0	0	0	0	0	0	0	0	0	0	0	0	0	0	0	0	0	0	0	0	0	0	0	0	0	0	0	0	0	0
vogue0562	90.8	218	b13661 ACGD01000005 Corynebacterium accolens ATCC 49725	2	0	0	0	0	0	0	0	0	0	0	0	0	0	0	0	0	0	0	0	0	0	2	0	0	0	0	0	0	0	0	0	0	0	0	0	0	0	0	0	0	0	0	0	0
vogue0565	78.5	257	b17999 NZ_ADDX01000027 Ruminococcaceae bacterium sp. D16	0	0	0	0	0	0	0	0	0	0	0	0	0	0	0	0	0	0	0	0	0	0	0	0	0	0	0	0	0	0	0	0	0	0	0	0	0	0	0	0	0	0	0	0	0
vogue0591	76.9	558	b19630 JF745942 Tetrasphaera australiensis DSM 12890	0	0	0	0	0	0	0	0	0	0	0	0	0	0	0	0	0	0	0	0	0	0	0	0	0	0	0	0	0	0	0	0	0	0	0	0	0	0	0	0	0	0	0	0	0
vogue0618	76.7	549	b19158 NC_015671 Cellvibrio gilvus ATCC 13127	0	0	0	0	0	0	0	0	0	0	0	0	0	0	0	0	0	0	0	0	0	0	0	0	0	0	0	0	0	0	0	0	0	0	0	0	0	0	0	0	0	0	0	0	0
vogue0639	81.5	336	b21497 NZ_AMSI01000018 Nitratireductor indicus C115	0	0	0	0	0	0	0	0	0	0	0	0	0	0	0	0	0	0	0	0	0	0	0	0	0	0	0	0	0	0	0	0	0	0	0	0	0	0	0	0	0	0	0	0	0
vogue0660	78.9	557	b18614 CP002379 Arthrobacter phenanthrenivorans Sphe3	2	0	0	0	0	0	0	0	0	0	0	0	0	0	0	0	0	0	0	0	0	0	2	0	0	0	0	0	0	0	0	0	0	0	0	0	0	0	0	0	0	0	0	0	0
vogue0666	92.3	237	b10420 AAYH02000039 Bacteroides uniformis ATCC 8492	0	0	0	0	0	0	0	0	0	0	0	0	0	0	0	0	0	0	0	0	0	0	0	0	0	0	0	0	0	0	0	0	0	0	0	0	0	0	0	0	0	0	0	0	0
vogue0668	82.8	305	b5837 AY691307 Succinivibrio dextrinosolvens ATCC 19716	0	0	0	0	0	0	0	0	0	0	0	0	0	0	0	0	0	0	0	0	0	0	0	0	0	0	0	0	0	0	0	0	0	0	0	0	0	0	0	0	0	0	0	0	0
vogue0688	59.7	559	b18573 NZ_AEVN01000056 Phascolarctobacterium sp. YIT 12067	0	0	0	0	0	0	0	0	0	0	0	0	0	0	0	0	0	0	0	0	0	0	0	0	0	0	0	0	0	0	0	0	0	0	0	0	0	0	0	0	0	0	0	0	0
vogue0696	61.2	410	b21415 NC_018704 Amphibacillus xylanus NBRC 15112	0	0	0	0	0	0	0	0	0	0	0	0	0	0	0	0	0	0	0	0	0	0	0	0	0	0	0	0	0	0	0	0	0	0	0	0	0	0	0	0	0	0	0	0	0
vogue0698	74.1	186	b26805 NZ_ARRO01000002 Actinobacterium sp. SCGC AAA027-M14	0	0	0	0	0	0	0	0	0	0	0	0	0	0	0	0	0	0	0	0	0	0	0	0	0	0	0	0	0	0	0	0	0	0	0	0	0	0	0	0	0	0	0	0	0
vogue0700	76.6	552	b26805 NZ_ARRO01000002 Actinobacterium sp. SCGC AAA027-M14	0	0	0	0	0	0	0	0	0	0	0	0	0	0	0	0	0	0	0	0	0	0	0	0	0	0	0	0	0	0	0	0	0	0	0	0	0	0	0	0	0	0	0	0	0
vogue0702	67.4	455	b26805 NZ_ARRO01000002 Actinobacterium sp. SCGC AAA027-M14	0	0	0	0	0	0	0	0	0	0	0	0	0	0	0	0	0	0	0	0	0	0	0	0	0	0	0	0	0	0	0	0	0	0	0	0	0	0	0	0	0	0	0	0	0
vogue0712	80.3	553	b7509 NZ_AAGP01000015 Brevibacterium linens BL2	0	0	0	0	0	0	0	0	0	0	0	0	0	0	0	0	0	0	0	0	0	0	0	0	0	0	0	0	0	0	0	0	0	0	0	0	0	0	0	0	0	0	0	0	0
vogue0719	87.4	319	b12769 NZ_ABVQ01000035 [Bacteroides] pectinophilus ATCC 43243	2	0	0	0	0	0	0	0	0	0	0	0	0	2	0	0	0	0	0	0	0	0	0	0	0	0	0	0	0	0	0	0	0	0	0	0	0	0	0	0	0	0	0	0	0
vogue0727	74.3	345	b27923 AWVF01000020 Ruminococcus callidus ATCC 27760	0	0	0	0	0	0	0	0	0	0	0	0	0	0	0	0	0	0	0	0	0	0	0	0	0	0	0	0	0	0	0	0	0	0	0	0	0	0	0	0	0	0	0	0	0
vogue0740	82.7	555	b18449 ADMF01000024 Sutterella wadsworthensis 3_1_45B	0	0	0	0	0	0	0	0	0	0	0	0	0	0	0	0	0	0	0	0	0	0	0	0	0	0	0	0	0	0	0	0	0	0	0	0	0	0	0	0	0	0	0	0	0
vogue0746	72	517	b10255 EF685228 Bacillus megaterium 899	2	0	0	0	0	0	0	0	0	0	0	0	0	0	2	0	0	0	0	0	0	0	0	0	0	0	0	0	0	0	0	0	0	0	0	0	0	0	0	0	0	0	0	0	0
vogue0748	86.6	559	b10299 ABCM01000004 Pedobacter sp. BAL39	0	0	0	0	0	0	0	0	0	0	0	0	0	0	0	0	0	0	0	0	0	0	0	0	0	0	0	0	0	0	0	0	0	0	0	0	0	0	0	0	0	0	0	0	0
vogue0750	80.7	363	b17999 NZ_ADDX01000027 Ruminococcaceae bacterium sp. D16	0	0	0	0	0	0	0	0	0	0	0	0	0	0	0	0	0	0	0	0	0	0	0	0	0	0	0	0	0	0	0	0	0	0	0	0	0	0	0	0	0	0	0	0	0
vogue0751	80	552	b6796 AY691235 Flavonifractor plautii ATCC 49531	0	0	0	0	0	0	0	0	0	0	0	0	0	0	0	0	0	0	0	0	0	0	0	0	0	0	0	0	0	0	0	0	0	0	0	0	0	0	0	0	0	0	0	0	0
vogue0766	69.8	522	b9303 DQ439966 Thermoanaerobacter mathranii DSM 11426	0	0	0	0	0	0	0	0	0	0	0	0	0	0	0	0	0	0	0	0	0	0	0	0	0	0	0	0	0	0	0	0	0	0	0	0	0	0	0	0	0	0	0	0	0
vogue0776	81.5	475	b20143 AHAM01000146 Mesorhizobium alhagi CCNWXJ12-2	0	0	0	0	0	0	0	0	0	0	0	0	0	0	0	0	0	0	0	0	0	0	0	0	0	0	0	0	0	0	0	0	0	0	0	0	0	0	0	0	0	0	0	0	0
vogue0782	75.4	310	b6830 AY691269 Oxobacter pfennigii ATCC 43583	0	0	0	0	0	0	0	0	0	0	0	0	0	0	0	0	0	0	0	0	0	0	0	0	0	0	0	0	0	0	0	0	0	0	0	0	0	0	0	0	0	0	0	0	0
vogue0802	76.6	558	b17663 AB547561 Barnesiella viscericola JCM 13660	2	0	0	0	0	0	0	0	0	0	2	0	0	0	0	0	0	0	0	0	0	0	0	0	0	0	0	0	0	0	0	0	0	0	0	0	0	0	0	0	0	0	0	0	0
vogue0804	79	510	b17643 AB547580 Porphyromonas endodontalis JCM 8526	0	0	0	0	0	0	0	0	0	0	0	0	0	0	0	0	0	0	0	0	0	0	0	0	0	0	0	0	0	0	0	0	0	0	0	0	0	0	0	0	0	0	0	0	0
vogue0809	81.7	479	b9179 DQ681229 Atopostipes suicloacalis PPC79	0	0	0	0	0	0	0	0	0	0	0	0	0	0	0	0	0	0	0	0	0	0	0	0	0	0	0	0	0	0	0	0	0	0	0	0	0	0	0	0	0	0	0	0	0
vogue0819	84	405	b26802 NZ_KB911066 [Clostridium] sporosphaeroides VPI 4527 DSM 1294	2	0	0	0	0	0	0	0	0	0	0	0	0	0	2	0	0	0	0	0	0	0	0	0	0	0	0	0	0	0	0	0	0	0	0	0	0	0	0	0	0	0	0	0	0
vogue0825	98.2	555	b27010 NZ_CAJD01000021 Brevibacterium massiliense 5401308	0	0	0	0	0	0	0	0	0	0	0	0	0	0	0	0	0	0	0	0	0	0	0	0	0	0	0	0	0	0	0	0	0	0	0	0	0	0	0	0	0	0	0	0	0
vogue0829	71	552	b26820 NZ_KB913029 Sporichthya polymorpha DSM 43042	2	0	0	0	0	0	0	0	0	0	0	0	0	0	0	0	0	0	0	0	2	0	0	0	0	0	0	0	0	0	0	0	0	0	0	0	0	0	0	0	0	0	0	0	0
vogue0839	80.2	440	b18705 NC_015152 Spirochaeta sp. Buddy	0	0	0	0	0	0	0	0	0	0	0	0	0	0	0	0	0	0	0	0	0	0	0	0	0	0	0	0	0	0	0	0	0	0	0	0	0	0	0	0	0	0	0	0	0
vogue0860	99.6	549	b3498 AY166564 Bifidobacterium infantis 6w-50	2	0	0	0	0	0	2	0	0	0	0	0	0	0	0	0	0	0	0	0	0	0	0	0	0	0	0	0	0	0	0	0	0	0	0	0	0	0	0	0	0	0	0	0	0
vogue0889	88.6	473	b26592 ASTC01000016 Oscillibacter sp. 1-3	0	0	0	0	0	0	0	0	0	0	0	0	0	0	0	0	0	0	0	0	0	0	0	0	0	0	0	0	0	0	0	0	0	0	0	0	0	0	0	0	0	0	0	0	0
vogue0916	99.2	512	b12698 NZ_ABWZ01000002 Bacteroides dorei DSM 17855	0	0	0	0	0	0	0	0	0	0	0	0	0	0	0	0	0	0	0	0	0	0	0	0	0	0	0	0	0	0	0	0	0	0	0	0	0	0	0	0	0	0	0	0	0
vogue0922	71	467	b13625 CP001706 Jonesia denitrificans DSM 20603	2	0	0	0	0	0	0	0	0	0	0	0	0	0	0	0	0	0	0	0	0	0	0	0	0	0	0	0	0	2	0	0	0	0	0	0	0	0	0	0	0	0	0	0	0
vogue0924	89.4	217	b26592 ASTC01000016 Oscillibacter sp. 1-3	0	0	0	0	0	0	0	0	0	0	0	0	0	0	0	0	0	0	0	0	0	0	0	0	0	0	0	0	0	0	0	0	0	0	0	0	0	0	0	0	0	0	0	0	0
vogue0933	73.8	554	b10849 NZ_ABGD02000012 Anaerotruncus colihominis DSM17241	0	0	0	0	0	0	0	0	0	0	0	0	0	0	0	0	0	0	0	0	0	0	0	0	0	0	0	0	0	0	0	0	0	0	0	0	0	0	0	0	0	0	0	0	0
vogue0937	66.8	566	b17643 AB547580 Porphyromonas endodontalis JCM 8526	0	0	0	0	0	0	0	0	0	0	0	0	0	0	0	0	0	0	0	0	0	0	0	0	0	0	0	0	0	0	0	0	0	0	0	0	0	0	0	0	0	0	0	0	0
vogue0953	61.1	450	b6857 AY691296 Ruminococcus flavefaciens ATCC 19208	2	0	0	0	0	0	0	0	0	0	0	0	0	0	0	0	0	0	0	0	0	0	0	0	0	0	0	0	0	0	0	0	0	0	0	0	0	0	2	0	0	0	0	0	0
vogue0968	81	269	b6812 AY691251 Eubacterium eligens ATCC 27750	0	0	0	0	0	0	0	0	0	0	0	0	0	0	0	0	0	0	0	0	0	0	0	0	0	0	0	0	0	0	0	0	0	0	0	0	0	0	0	0	0	0	0	0	0
vogue0972	75.1	558	b10299 ABCM01000004 Pedobacter sp. BAL39	0	0	0	0	0	0	0	0	0	0	0	0	0	0	0	0	0	0	0	0	0	0	0	0	0	0	0	0	0	0	0	0	0	0	0	0	0	0	0	0	0	0	0	0	0
vogue0980	81.4	561	b26912 NZ_ALEF01000004 Virgibacillus halodenitrificans 1806	0	0	0	0	0	0	0	0	0	0	0	0	0	0	0	0	0	0	0	0	0	0	0	0	0	0	0	0	0	0	0	0	0	0	0	0	0	0	0	0	0	0	0	0	0
vogue1006	84.7	334	b19623 NC_016026 Micavibrio aeruginosavorus ARL-13	0	0	0	0	0	0	0	0	0	0	0	0	0	0	0	0	0	0	0	0	0	0	0	0	0	0	0	0	0	0	0	0	0	0	0	0	0	0	0	0	0	0	0	0	0
vogue1036	82	290	b10212 EF685185 Bacillus psychrosaccharolyticus CECT 4074	0	0	0	0	0	0	0	0	0	0	0	0	0	0	0	0	0	0	0	0	0	0	0	0	0	0	0	0	0	0	0	0	0	0	0	0	0	0	0	0	0	0	0	0	0
vogue1040	85.3	197	b19766 AGIX01000001 Mesorhizobium australicum WSM2073	0	0	0	0	0	0	0	0	0	0	0	0	0	0	0	0	0	0	0	0	0	0	0	0	0	0	0	0	0	0	0	0	0	0	0	0	0	0	0	0	0	0	0	0	0
vogue1052	86.4	515	b4423 NC_007953 Burkholderia xenovorans LB400	0	0	0	0	0	0	0	0	0	0	0	0	0	0	0	0	0	0	0	0	0	0	0	0	0	0	0	0	0	0	0	0	0	0	0	0	0	0	0	0	0	0	0	0	0
vogue1059	80.2	561	b17625 AB547598 Prevotella copri JCM 13464	0	0	0	0	0	0	0	0	0	0	0	0	0	0	0	0	0	0	0	0	0	0	0	0	0	0	0	0	0	0	0	0	0	0	0	0	0	0	0	0	0	0	0	0	0
vogue1112	98.9	549	b20973 ALJM01000037 Peptostreptococcaceae bacterium sp. AS15	0	0	0	0	0	0	0	0	0	0	0	0	0	0	0	0	0	0	0	0	0	0	0	0	0	0	0	0	0	0	0	0	0	0	0	0	0	0	0	0	0	0	0	0	0
vogue1119	98.8	245	b15282 NZ_ACLN01000008 Lactobacillus iners DSM 13335	2	0	0	0	0	0	0	0	0	0	0	0	0	0	0	0	0	0	0	0	0	0	0	0	0	2	0	0	0	0	0	0	0	0	0	0	0	0	0	0	0	0	0	0	0
vogue1121	100	555	b17632 AB547591 Prevotella amnii JCM 14753	2	0	0	0	0	0	2	0	0	0	0	0	0	0	0	0	0	0	0	0	0	0	0	0	0	0	0	0	0	0	0	0	0	0	0	0	0	0	0	0	0	0	0	0	0
vogue1125	98.9	463	b10202 EF571587 Collinsella aerofaciens ATCC 25986	0	0	0	0	0	0	0	0	0	0	0	0	0	0	0	0	0	0	0	0	0	0	0	0	0	0	0	0	0	0	0	0	0	0	0	0	0	0	0	0	0	0	0	0	0
vogue1145	98.8	266	b21876 BANK01000034 Pediococcus lolii NGRI 0510Q DSM 19927	0	0	0	0	0	0	0	0	0	0	0	0	0	0	0	0	0	0	0	0	0	0	0	0	0	0	0	0	0	0	0	0	0	0	0	0	0	0	0	0	0	0	0	0	0
vogue1153	96.7	369	b4604 AY608424 Megasphaera elsdenii ATCC 25940	2	0	2	0	0	0	0	0	0	0	0	0	0	0	0	0	0	0	0	0	0	0	0	0	0	0	0	0	0	0	0	0	0	0	0	0	0	0	0	0	0	0	0	0	0
vogue1158	86.1	216	b6807 AY691246 Corynebacterium cystitidis ATCC 29593	2	0	0	0	0	0	0	0	0	0	0	0	0	0	0	0	0	0	0	0	0	0	0	0	2	0	0	0	0	0	0	0	0	0	0	0	0	0	0	0	0	0	0	0	0
vogue1159	85.1	460	b19113 NZ_AENJ01000375 Corynebacterium bovis DSM 20582	2	0	0	0	0	0	0	0	0	0	0	0	0	0	0	0	0	0	0	0	0	0	2	0	0	0	0	0	0	0	0	0	0	0	0	0	0	0	0	0	0	0	0	0	0
vogue1176	99.1	228	b821 AF245684 Enterococcus faecalis ATCC 19433	0	0	0	0	0	0	0	0	0	0	0	0	0	0	0	0	0	0	0	0	0	0	0	0	0	0	0	0	0	0	0	0	0	0	0	0	0	0	0	0	0	0	0	0	0
vogue1186	99.5	436	b7874 AF429667 Lactobacillus acidophilus ATCC 4356	0	0	0	0	0	0	0	0	0	0	0	0	0	0	0	0	0	0	0	0	0	0	0	0	0	0	0	0	0	0	0	0	0	0	0	0	0	0	0	0	0	0	0	0	0
vogue1192	97.1	244	b15282 NZ_ACLN01000008 Lactobacillus iners DSM 13335	0	0	0	0	0	0	0	0	0	0	0	0	0	0	0	0	0	0	0	0	0	0	0	0	0	0	0	0	0	0	0	0	0	0	0	0	0	0	0	0	0	0	0	0	0
vogue1207	98.6	224	b7450 AY562570 Lactobacillus crispatus CECT4840	2	0	0	0	0	0	0	0	0	0	0	0	0	0	0	0	0	0	0	0	0	0	0	0	0	0	0	0	0	0	0	2	0	0	0	0	0	0	0	0	0	0	0	0	0
vogue1219	97.7	217	b19134 NZ_AFIJ01000035 Megasphaera sp. UPII 199-6 NULL	0	0	0	0	0	0	0	0	0	0	0	0	0	0	0	0	0	0	0	0	0	0	0	0	0	0	0	0	0	0	0	0	0	0	0	0	0	0	0	0	0	0	0	0	0
vogue1233	94.3	176	b13606 NC_013203 Atopobium parvulum DSM 20469	2	0	0	0	0	0	0	0	0	0	0	0	0	0	0	0	0	0	0	0	0	0	0	0	0	0	0	0	0	0	0	0	0	0	0	0	0	0	0	2	0	0	0	0	0
vogue1238	100	552	b6768 AY691207 Atopobium minutum ATCC 33267	0	0	0	0	0	0	0	0	0	0	0	0	0	0	0	0	0	0	0	0	0	0	0	0	0	0	0	0	0	0	0	0	0	0	0	0	0	0	0	0	0	0	0	0	0
vogue1242	88.3	331	b19766 AGIX01000001 Mesorhizobium australicum WSM2073	0	0	0	0	0	0	0	0	0	0	0	0	0	0	0	0	0	0	0	0	0	0	0	0	0	0	0	0	0	0	0	0	0	0	0	0	0	0	0	0	0	0	0	0	0
vogue1245	99.8	555	b18373 ADXW01000015 Propionibacterium acnes HL002PA1	2	0	0	0	0	0	0	0	0	0	0	0	0	2	0	0	0	0	0	0	0	0	0	0	0	0	0	0	0	0	0	0	0	0	0	0	0	0	0	0	0	0	0	0	0
vogue1246	93.1	555	b26646 ATFM01000005 Propionibacterium sp. HGH0353	0	0	0	0	0	0	0	0	0	0	0	0	0	0	0	0	0	0	0	0	0	0	0	0	0	0	0	0	0	0	0	0	0	0	0	0	0	0	0	0	0	0	0	0	0
vogue1284	96	336	b18285 CP002417 Variovorax paradoxus EPS	0	0	0	0	0	0	0	0	0	0	0	0	0	0	0	0	0	0	0	0	0	0	0	0	0	0	0	0	0	0	0	0	0	0	0	0	0	0	0	0	0	0	0	0	0
vogue1286	85.1	242	b19623 NC_016026 Micavibrio aeruginosavorus ARL-13	0	0	0	0	0	0	0	0	0	0	0	0	0	0	0	0	0	0	0	0	0	0	0	0	0	0	0	0	0	0	0	0	0	0	0	0	0	0	0	0	0	0	0	0	0
vogue1288	85.6	424	b7534 NC_007947 Methylobacillus flagellatus KT	0	0	0	0	0	0	0	0	0	0	0	0	0	0	0	0	0	0	0	0	0	0	0	0	0	0	0	0	0	0	0	0	0	0	0	0	0	0	0	0	0	0	0	0	0
vogue1299	99.1	357	b6772 AY691211 Bacteroides fragilis ATCC 25285	2	0	0	0	0	0	0	0	0	0	0	0	0	0	0	0	0	0	0	0	0	0	0	0	0	0	0	0	0	2	0	0	0	0	0	0	0	0	0	0	0	0	0	0	0
vogue1304	88	474	b28068 NZ_AWXC01000011 Prevotella sp. BV3P1	0	0	0	0	0	0	0	0	0	0	0	0	0	0	0	0	0	0	0	0	0	0	0	0	0	0	0	0	0	0	0	0	0	0	0	0	0	0	0	0	0	0	0	0	0
vogue1315	92.7	357	b15774 NZ_ACUX02000006 Slackia exigua ATCC 700122	2	0	0	0	0	0	0	0	0	0	0	0	0	0	0	0	0	0	0	0	0	0	0	0	0	0	0	0	0	0	0	0	0	0	0	0	0	0	0	0	2	0	0	0	0
vogue1329	100	270	b15350 NZ_ACIM02000001 Dialister invisus DSM 15470	0	0	0	0	0	0	0	0	0	0	0	0	0	0	0	0	0	0	0	0	0	0	0	0	0	0	0	0	0	0	0	0	0	0	0	0	0	0	0	0	0	0	0	0	0
vogue1335	96	447	b18723 CP002585 Pseudomonas brassicacearum subsp. brassicacearum NFM421 CFBP 11874	2	0	0	0	0	0	0	0	0	0	0	0	0	0	0	0	0	0	0	0	0	0	0	0	2	0	0	0	0	0	0	0	0	0	0	0	0	0	0	0	0	0	0	0	0
vogue1352	99.2	479	b16454 AB510688 Bacteroides salyersiae JCM 12988	0	0	0	0	0	0	0	0	0	0	0	0	0	0	0	0	0	0	0	0	0	0	0	0	0	0	0	0	0	0	0	0	0	0	0	0	0	0	0	0	0	0	0	0	0
vogue1353	83.4	193	b17596 AB547627 Prevotella paludivivens JCM 13650	2	0	0	0	0	0	0	0	0	0	0	0	0	0	0	0	0	0	0	0	0	0	0	0	0	0	0	0	0	2	0	0	0	0	0	0	0	0	0	0	0	0	0	0	0
vogue1355	99.7	349	b10199 EF571590 Lactobacillus gasseri ATCC 33323	2	0	0	0	0	0	0	0	0	0	0	0	0	0	0	0	0	0	0	0	0	0	0	0	0	0	0	0	0	0	0	2	0	0	0	0	0	0	0	0	0	0	0	0	0
vogue1362	100	233	b20901 NZ_BAEW01000008 Peptoniphilus rhinitidis 1-13	0	0	0	0	0	0	0	0	0	0	0	0	0	0	0	0	0	0	0	0	0	0	0	0	0	0	0	0	0	0	0	0	0	0	0	0	0	0	0	0	0	0	0	0	0
vogue1368	97.9	234	b18713 AEJD00000000 Gardnerella vaginalis 101 NULL	0	0	0	0	0	0	0	0	0	0	0	0	0	0	0	0	0	0	0	0	0	0	0	0	0	0	0	0	0	0	0	0	0	0	0	0	0	0	0	0	0	0	0	0	0
vogue1385	96.5	200	b28068 NZ_AWXC01000011 Prevotella sp. BV3P1	2	0	0	0	0	0	0	0	0	0	0	0	0	0	0	0	0	0	0	0	0	0	0	0	0	0	0	0	0	0	0	0	2	0	0	0	0	0	0	0	0	0	0	0	0
vogue1413	93.9	553	b19213 NC_015563 Delftia sp. Cs1-4	0	0	0	0	0	0	0	0	0	0	0	0	0	0	0	0	0	0	0	0	0	0	0	0	0	0	0	0	0	0	0	0	0	0	0	0	0	0	0	0	0	0	0	0	0
vogue1435	84.5	453	b3428 AY123718 Rothia mucilaginosa ATCC 25296	0	0	0	0	0	0	0	0	0	0	0	0	0	0	0	0	0	0	0	0	0	0	0	0	0	0	0	0	0	0	0	0	0	0	0	0	0	0	0	0	0	0	0	0	0
vogue1451	97.4	231	b26697 ATBY01000014 Corynebacterium pyruviciproducens ATCC BAA-1742	2	0	0	0	0	0	0	0	0	0	0	0	0	0	0	0	0	0	0	0	0	0	2	0	0	0	0	0	0	0	0	0	0	0	0	0	0	0	0	0	0	0	0	0	0
vogue1509	96	370	b4604 AY608424 Megasphaera elsdenii ATCC 25940	0	0	0	0	0	0	0	0	0	0	0	0	0	0	0	0	0	0	0	0	0	0	0	0	0	0	0	0	0	0	0	0	0	0	0	0	0	0	0	0	0	0	0	0	0
vogue1516	96.4	555	b18648 NZ_AEWU01000021 Haemophilus parainfluenzae ATCC 33392	0	0	0	0	0	0	0	0	0	0	0	0	0	0	0	0	0	0	0	0	0	0	0	0	0	0	0	0	0	0	0	0	0	0	0	0	0	0	0	0	0	0	0	0	0
vogue1517	96.4	557	b19434 AFQQ01000001 Haemophilus haemolyticus M21621	0	0	0	0	0	0	0	0	0	0	0	0	0	0	0	0	0	0	0	0	0	0	0	0	0	0	0	0	0	0	0	0	0	0	0	0	0	0	0	0	0	0	0	0	0
vogue1524	99.8	549	b13689 CP001682 Cryptobacterium curtum DSM 15641	0	0	0	0	0	0	0	0	0	0	0	0	0	0	0	0	0	0	0	0	0	0	0	0	0	0	0	0	0	0	0	0	0	0	0	0	0	0	0	0	0	0	0	0	0
vogue1538	82	222	b9477 CP000655 Polynucleobacter necessarius subsp. asymbioticus QLW-P1DMWA-1	0	0	0	0	0	0	0	0	0	0	0	0	0	0	0	0	0	0	0	0	0	0	0	0	0	0	0	0	0	0	0	0	0	0	0	0	0	0	0	0	0	0	0	0	0
vogue1553	83.7	293	b10203 EF571586 Acidaminococcus fermentans ATCC 25085	0	0	0	0	0	0	0	0	0	0	0	0	0	0	0	0	0	0	0	0	0	0	0	0	0	0	0	0	0	0	0	0	0	0	0	0	0	0	0	0	0	0	0	0	0
vogue1567	88.6	467	b7333 AY837568 Methylophilus methylotrophus ATCC 53528D	0	0	0	0	0	0	0	0	0	0	0	0	0	0	0	0	0	0	0	0	0	0	0	0	0	0	0	0	0	0	0	0	0	0	0	0	0	0	0	0	0	0	0	0	0
vogue1577	95.9	511	b18648 NZ_AEWU01000021 Haemophilus parainfluenzae ATCC 33392	0	0	0	0	0	0	0	0	0	0	0	0	0	0	0	0	0	0	0	0	0	0	0	0	0	0	0	0	0	0	0	0	0	0	0	0	0	0	0	0	0	0	0	0	0
vogue1578	99.5	556	b3450 AY123675 Weeksella virosa ATCC 43766	0	0	0	0	0	0	0	0	0	0	0	0	0	0	0	0	0	0	0	0	0	0	0	0	0	0	0	0	0	0	0	0	0	0	0	0	0	0	0	0	0	0	0	0	0
vogue1598	94.5	326	b19057 AFHQ01000028 Centipeda periodontii DSM 2778	0	0	0	0	0	0	0	0	0	0	0	0	0	0	0	0	0	0	0	0	0	0	0	0	0	0	0	0	0	0	0	0	0	0	0	0	0	0	0	0	0	0	0	0	0
vogue1599	89.5	552	b8819 NC_008726 Mycobacterium vanbaalenii PYR-1	0	0	0	0	0	0	0	0	0	0	0	0	0	0	0	0	0	0	0	0	0	0	0	0	0	0	0	0	0	0	0	0	0	0	0	0	0	0	0	0	0	0	0	0	0
vogue1602	82	343	b6855 AY691294 Ruminococcus bromii ATCC 27255	0	0	0	0	0	0	0	0	0	0	0	0	0	0	0	0	0	0	0	0	0	0	0	0	0	0	0	0	0	0	0	0	0	0	0	0	0	0	0	0	0	0	0	0	0
vogue1622	81.8	558	b13604 AB480536 Prevotella aurantiaca JCM 15754	2	0	0	0	0	0	0	0	0	0	0	0	0	0	0	0	0	0	0	0	0	0	0	0	0	0	0	0	0	0	0	0	2	0	0	0	0	0	0	0	0	0	0	0	0
vogue1640	95.7	210	b3333 AF405405 Pediococcus dextrinicus ATCC 33087	0	0	0	0	0	0	0	0	0	0	0	0	0	0	0	0	0	0	0	0	0	0	0	0	0	0	0	0	0	0	0	0	0	0	0	0	0	0	0	0	0	0	0	0	0
vogue1647	92.6	351	b3410 AY123686 Ochrobactrum anthropi ATCC 49188	0	0	0	0	0	0	0	0	0	0	0	0	0	0	0	0	0	0	0	0	0	0	0	0	0	0	0	0	0	0	0	0	0	0	0	0	0	0	0	0	0	0	0	0	0
vogue1680	98	550	b15350 NZ_ACIM02000001 Dialister invisus DSM 15470	2	0	0	0	0	0	0	0	0	0	0	0	0	0	0	0	0	0	0	0	0	0	2	0	0	0	0	0	0	0	0	0	0	0	0	0	0	0	0	0	0	0	0	0	0
vogue1685	98.7	297	b21019 NZ_AGWQ01000004 Actinomyces turicensis ACS-279-V-Col4	2	0	0	0	0	0	0	0	0	0	0	0	0	0	0	0	0	0	0	0	0	0	0	0	0	0	0	0	0	2	0	0	0	0	0	0	0	0	0	0	0	0	0	0	0
vogue1703	86.3	554	b6855 AY691294 Ruminococcus bromii ATCC 27255	0	0	0	0	0	0	0	0	0	0	0	0	0	0	0	0	0	0	0	0	0	0	0	0	0	0	0	0	0	0	0	0	0	0	0	0	0	0	0	0	0	0	0	0	0
vogue1710	83.9	489	b14443 NC_012968 Methylotenera mobilis JLW8 DSM 17540	0	0	0	0	0	0	0	0	0	0	0	0	0	0	0	0	0	0	0	0	0	0	0	0	0	0	0	0	0	0	0	0	0	0	0	0	0	0	0	0	0	0	0	0	0
vogue1713	87	333	b15920 CP001849 Gardnerella vaginalis 409-05	2	2	0	0	0	0	0	0	0	0	0	0	0	0	0	0	0	0	0	0	0	0	0	0	0	0	0	0	0	0	0	0	0	0	0	0	0	0	0	0	0	0	0	0	0
vogue1714	86.7	348	b15920 CP001849 Gardnerella vaginalis 409-05	0	0	0	0	0	0	0	0	0	0	0	0	0	0	0	0	0	0	0	0	0	0	0	0	0	0	0	0	0	0	0	0	0	0	0	0	0	0	0	0	0	0	0	0	0
vogue1722	97.2	250	b1123 AF352799 Streptococcus parasanguinis ATCC 15912	0	0	0	0	0	0	0	0	0	0	0	0	0	0	0	0	0	0	0	0	0	0	0	0	0	0	0	0	0	0	0	0	0	0	0	0	0	0	0	0	0	0	0	0	0
vogue1729	95	261	b10202 EF571587 Collinsella aerofaciens ATCC 25986	0	0	0	0	0	0	0	0	0	0	0	0	0	0	0	0	0	0	0	0	0	0	0	0	0	0	0	0	0	0	0	0	0	0	0	0	0	0	0	0	0	0	0	0	0
vogue0001	75.6	444	b26365 NZ_BAHD01000024 Kineosphaera limosa NBRC 100340	0	0	0	0	0	0	0	0	0	0	0	0	0	0	0	0	0	0	0	0	0	0	0	0	0	0	0	0	0	0	0	0	0	0	0	0	0	0	0	0	0	0	0	0	0
vogue0002	71.4	552	b26359 NZ_BAGZ01000008 Austwickia chelonae NBRC 105200	0	0	0	0	0	0	0	0	0	0	0	0	0	0	0	0	0	0	0	0	0	0	0	0	0	0	0	0	0	0	0	0	0	0	0	0	0	0	0	0	0	0	0	0	0
vogue0003	99.6	552	b26695 ATCH01000002 Atopobium sp. oral taxon 199 str. F0494	0	0	0	0	0	0	0	0	0	0	0	0	0	0	0	0	0	0	0	0	0	0	0	0	0	0	0	0	0	0	0	0	0	0	0	0	0	0	0	0	0	0	0	0	0
vogue0005	77.3	369	b6811 AY691250 Eubacterium coprostanoligenes ATCC 51222	0	0	0	0	0	0	0	0	0	0	0	0	0	0	0	0	0	0	0	0	0	0	0	0	0	0	0	0	0	0	0	0	0	0	0	0	0	0	0	0	0	0	0	0	0
vogue0006	74.5	466	b6857 AY691296 Ruminococcus flavefaciens ATCC 19208	0	0	0	0	0	0	0	0	0	0	0	0	0	0	0	0	0	0	0	0	0	0	0	0	0	0	0	0	0	0	0	0	0	0	0	0	0	0	0	0	0	0	0	0	0
vogue0007	75.2	358	b6811 AY691250 Eubacterium coprostanoligenes ATCC 51222	0	0	0	0	0	0	0	0	0	0	0	0	0	0	0	0	0	0	0	0	0	0	0	0	0	0	0	0	0	0	0	0	0	0	0	0	0	0	0	0	0	0	0	0	0
vogue0008	74.2	552	b6857 AY691296 Ruminococcus flavefaciens ATCC 19208	0	0	0	0	0	0	0	0	0	0	0	0	0	0	0	0	0	0	0	0	0	0	0	0	0	0	0	0	0	0	0	0	0	0	0	0	0	0	0	0	0	0	0	0	0
vogue0009	75.9	334	b6855 AY691294 Ruminococcus bromii ATCC 27255	0	0	0	0	0	0	0	0	0	0	0	0	0	0	0	0	0	0	0	0	0	0	0	0	0	0	0	0	0	0	0	0	0	0	0	0	0	0	0	0	0	0	0	0	0
vogue0010	68.9	356	b6855 AY691294 Ruminococcus bromii ATCC 27255	0	0	0	0	0	0	0	0	0	0	0	0	0	0	0	0	0	0	0	0	0	0	0	0	0	0	0	0	0	0	0	0	0	0	0	0	0	0	0	0	0	0	0	0	0
vogue0012	62.9	471	b21108 NZ_ALWO01000003 Indibacter alkaliphilus LW1	0	0	0	0	0	0	0	0	0	0	0	0	0	0	0	0	0	0	0	0	0	0	0	0	0	0	0	0	0	0	0	0	0	0	0	0	0	0	0	0	0	0	0	0	0
vogue0013	77.7	465	b26458 NZ_ALNL01000019 Mogibacterium sp. CM50	0	0	0	0	0	0	0	0	0	0	0	0	0	0	0	0	0	0	0	0	0	0	0	0	0	0	0	0	0	0	0	0	0	0	0	0	0	0	0	0	0	0	0	0	0
vogue0014	71.6	358	b17655 AB547552 Bacteroides coagulans JCM 12528	0	0	0	0	0	0	0	0	0	0	0	0	0	0	0	0	0	0	0	0	0	0	0	0	0	0	0	0	0	0	0	0	0	0	0	0	0	0	0	0	0	0	0	0	0
vogue0017	67.1	458	b4619 AY608425 Porphyromonas levii ATCC 29147	0	0	0	0	0	0	0	0	0	0	0	0	0	0	0	0	0	0	0	0	0	0	0	0	0	0	0	0	0	0	0	0	0	0	0	0	0	0	0	0	0	0	0	0	0
vogue0018	73.4	335	b27545 NZ_KB894541 Alistipes onderdonkii DSM 19147	0	0	0	0	0	0	0	0	0	0	0	0	0	0	0	0	0	0	0	0	0	0	0	0	0	0	0	0	0	0	0	0	0	0	0	0	0	0	0	0	0	0	0	0	0
vogue0019	74.6	554	b27545 NZ_KB894541 Alistipes onderdonkii DSM 19147	0	0	0	0	0	0	0	0	0	0	0	0	0	0	0	0	0	0	0	0	0	0	0	0	0	0	0	0	0	0	0	0	0	0	0	0	0	0	0	0	0	0	0	0	0
vogue0028	93.9	462	b19159 NZ_AFHI01000019 Rheinheimera sp. A13L	0	0	0	0	0	0	0	0	0	0	0	0	0	0	0	0	0	0	0	0	0	0	0	0	0	0	0	0	0	0	0	0	0	0	0	0	0	0	0	0	0	0	0	0	0
vogue0029	83.5	234	b317 AF237424 Streptococcus suis sero2 735	0	0	0	0	0	0	0	0	0	0	0	0	0	0	0	0	0	0	0	0	0	0	0	0	0	0	0	0	0	0	0	0	0	0	0	0	0	0	0	0	0	0	0	0	0
vogue0030	77	269	b17999 NZ_ADDX01000027 Ruminococcaceae bacterium sp. D16	0	0	0	0	0	0	0	0	0	0	0	0	0	0	0	0	0	0	0	0	0	0	0	0	0	0	0	0	0	0	0	0	0	0	0	0	0	0	0	0	0	0	0	0	0
vogue0032	68.1	416	b17999 NZ_ADDX01000027 Ruminococcaceae bacterium sp. D16	0	0	0	0	0	0	0	0	0	0	0	0	0	0	0	0	0	0	0	0	0	0	0	0	0	0	0	0	0	0	0	0	0	0	0	0	0	0	0	0	0	0	0	0	0
vogue0033	86.4	229	b27905 AWEZ01000069 Olsenella profusa F0195	0	0	0	0	0	0	0	0	0	0	0	0	0	0	0	0	0	0	0	0	0	0	0	0	0	0	0	0	0	0	0	0	0	0	0	0	0	0	0	0	0	0	0	0	0
vogue0034	72.3	457	b27837 AWTA01000065 Clostridium sp. ATCC 29733	0	0	0	0	0	0	0	0	0	0	0	0	0	0	0	0	0	0	0	0	0	0	0	0	0	0	0	0	0	0	0	0	0	0	0	0	0	0	0	0	0	0	0	0	0
vogue0035	67.5	460	b27837 AWTA01000065 Clostridium sp. ATCC 29733	0	0	0	0	0	0	0	0	0	0	0	0	0	0	0	0	0	0	0	0	0	0	0	0	0	0	0	0	0	0	0	0	0	0	0	0	0	0	0	0	0	0	0	0	0
vogue0036	73.7	194	b17999 NZ_ADDX01000027 Ruminococcaceae bacterium sp. D16	0	0	0	0	0	0	0	0	0	0	0	0	0	0	0	0	0	0	0	0	0	0	0	0	0	0	0	0	0	0	0	0	0	0	0	0	0	0	0	0	0	0	0	0	0
vogue0039	81.1	275	b20759 ACWF01000090 Bacillus smithii 7_3_47FAA	0	0	0	0	0	0	0	0	0	0	0	0	0	0	0	0	0	0	0	0	0	0	0	0	0	0	0	0	0	0	0	0	0	0	0	0	0	0	0	0	0	0	0	0	0
vogue0042	80.1	447	b26912 NZ_ALEF01000004 Virgibacillus halodenitrificans 1806	0	0	0	0	0	0	0	0	0	0	0	0	0	0	0	0	0	0	0	0	0	0	0	0	0	0	0	0	0	0	0	0	0	0	0	0	0	0	0	0	0	0	0	0	0
vogue0045	65.5	200	b27610 NZ_KB889964 Methylocystis rosea SV97	0	0	0	0	0	0	0	0	0	0	0	0	0	0	0	0	0	0	0	0	0	0	0	0	0	0	0	0	0	0	0	0	0	0	0	0	0	0	0	0	0	0	0	0	0
vogue0047	92.1	306	b26592 ASTC01000016 Oscillibacter sp. 1-3	0	0	0	0	0	0	0	0	0	0	0	0	0	0	0	0	0	0	0	0	0	0	0	0	0	0	0	0	0	0	0	0	0	0	0	0	0	0	0	0	0	0	0	0	0
vogue0048	84.3	231	b26592 ASTC01000016 Oscillibacter sp. 1-3	0	0	0	0	0	0	0	0	0	0	0	0	0	0	0	0	0	0	0	0	0	0	0	0	0	0	0	0	0	0	0	0	0	0	0	0	0	0	0	0	0	0	0	0	0
vogue0049	82.4	256	b10849 NZ_ABGD02000012 Anaerotruncus colihominis DSM17241	0	0	0	0	0	0	0	0	0	0	0	0	0	0	0	0	0	0	0	0	0	0	0	0	0	0	0	0	0	0	0	0	0	0	0	0	0	0	0	0	0	0	0	0	0
vogue0050	79.5	414	b27837 AWTA01000065 Clostridium sp. ATCC 29733	0	0	0	0	0	0	0	0	0	0	0	0	0	0	0	0	0	0	0	0	0	0	0	0	0	0	0	0	0	0	0	0	0	0	0	0	0	0	0	0	0	0	0	0	0
vogue0052	62.6	423	b19201 NC_015578 Treponema primitia ZAS-2	0	0	0	0	0	0	0	0	0	0	0	0	0	0	0	0	0	0	0	0	0	0	0	0	0	0	0	0	0	0	0	0	0	0	0	0	0	0	0	0	0	0	0	0	0
vogue0055	82.9	284	b26802 NZ_KB911066 [Clostridium] sporosphaeroides VPI 4527 DSM 1294	0	0	0	0	0	0	0	0	0	0	0	0	0	0	0	0	0	0	0	0	0	0	0	0	0	0	0	0	0	0	0	0	0	0	0	0	0	0	0	0	0	0	0	0	0
vogue0057	77.1	560	b10849 NZ_ABGD02000012 Anaerotruncus colihominis DSM17241	0	0	0	0	0	0	0	0	0	0	0	0	0	0	0	0	0	0	0	0	0	0	0	0	0	0	0	0	0	0	0	0	0	0	0	0	0	0	0	0	0	0	0	0	0
vogue0058	78.5	466	b27837 AWTA01000065 Clostridium sp. ATCC 29733	0	0	0	0	0	0	0	0	0	0	0	0	0	0	0	0	0	0	0	0	0	0	0	0	0	0	0	0	0	0	0	0	0	0	0	0	0	0	0	0	0	0	0	0	0
vogue0062	77	468	b6796 AY691235 Flavonifractor plautii ATCC 49531	0	0	0	0	0	0	0	0	0	0	0	0	0	0	0	0	0	0	0	0	0	0	0	0	0	0	0	0	0	0	0	0	0	0	0	0	0	0	0	0	0	0	0	0	0
vogue0065	99.6	487	b23401 NZ_AODN01000012 Rhodococcus qingshengii BKS 20-40	0	0	0	0	0	0	0	0	0	0	0	0	0	0	0	0	0	0	0	0	0	0	0	0	0	0	0	0	0	0	0	0	0	0	0	0	0	0	0	0	0	0	0	0	0
vogue0066	77	484	b12003 ABOX02000008 Bacterium sp. Ellin514	0	0	0	0	0	0	0	0	0	0	0	0	0	0	0	0	0	0	0	0	0	0	0	0	0	0	0	0	0	0	0	0	0	0	0	0	0	0	0	0	0	0	0	0	0
vogue0067	80.3	459	b23918 AP012057 Ilumatobacter coccineum YM16-304	0	0	0	0	0	0	0	0	0	0	0	0	0	0	0	0	0	0	0	0	0	0	0	0	0	0	0	0	0	0	0	0	0	0	0	0	0	0	0	0	0	0	0	0	0
vogue0069	54.9	464	b28105 NZ_ATXE01000003 Aestuariimicrobium kwangyangense DSM 21549	0	0	0	0	0	0	0	0	0	0	0	0	0	0	0	0	0	0	0	0	0	0	0	0	0	0	0	0	0	0	0	0	0	0	0	0	0	0	0	0	0	0	0	0	0
vogue0072	84.3	448	b26972 NZ_AOCN01000019 Leucobacter salsicius M1-8	0	0	0	0	0	0	0	0	0	0	0	0	0	0	0	0	0	0	0	0	0	0	0	0	0	0	0	0	0	0	0	0	0	0	0	0	0	0	0	0	0	0	0	0	0
vogue0073	84.8	337	b26972 NZ_AOCN01000019 Leucobacter salsicius M1-8	0	0	0	0	0	0	0	0	0	0	0	0	0	0	0	0	0	0	0	0	0	0	0	0	0	0	0	0	0	0	0	0	0	0	0	0	0	0	0	0	0	0	0	0	0
vogue0074	87.9	343	b28109 NZ_ATXF01000007 Agromyces italicus DSM 16388	0	0	0	0	0	0	0	0	0	0	0	0	0	0	0	0	0	0	0	0	0	0	0	0	0	0	0	0	0	0	0	0	0	0	0	0	0	0	0	0	0	0	0	0	0
vogue0076	80.9	330	b23918 AP012057 Ilumatobacter coccineum YM16-304	0	0	0	0	0	0	0	0	0	0	0	0	0	0	0	0	0	0	0	0	0	0	0	0	0	0	0	0	0	0	0	0	0	0	0	0	0	0	0	0	0	0	0	0	0
vogue0077	79.8	224	b14160 NC_012781 Eubacterium rectale ATCC 33656	0	0	0	0	0	0	0	0	0	0	0	0	0	0	0	0	0	0	0	0	0	0	0	0	0	0	0	0	0	0	0	0	0	0	0	0	0	0	0	0	0	0	0	0	0
vogue0080	79.9	314	b10329 AAVL02000028 Eubacterium ventriosum ATCC 27560	0	0	0	0	0	0	0	0	0	0	0	0	0	0	0	0	0	0	0	0	0	0	0	0	0	0	0	0	0	0	0	0	0	0	0	0	0	0	0	0	0	0	0	0	0
vogue0081	84.5	560	b6812 AY691251 Eubacterium eligens ATCC 27750	0	0	0	0	0	0	0	0	0	0	0	0	0	0	0	0	0	0	0	0	0	0	0	0	0	0	0	0	0	0	0	0	0	0	0	0	0	0	0	0	0	0	0	0	0
vogue0082	86.3	277	b10329 AAVL02000028 Eubacterium ventriosum ATCC 27560	0	0	0	0	0	0	0	0	0	0	0	0	0	0	0	0	0	0	0	0	0	0	0	0	0	0	0	0	0	0	0	0	0	0	0	0	0	0	0	0	0	0	0	0	0
vogue0083	72.6	453	b5841 AY691311 Clostridium cellulolyticum ATCC 35319	0	0	0	0	0	0	0	0	0	0	0	0	0	0	0	0	0	0	0	0	0	0	0	0	0	0	0	0	0	0	0	0	0	0	0	0	0	0	0	0	0	0	0	0	0
vogue0084	80.2	256	b6776 AY691215 Butyrivibrio crossotus ATCC 29175	0	0	0	0	0	0	0	0	0	0	0	0	0	0	0	0	0	0	0	0	0	0	0	0	0	0	0	0	0	0	0	0	0	0	0	0	0	0	0	0	0	0	0	0	0
vogue0086	76.4	553	b14160 NC_012781 Eubacterium rectale ATCC 33656	0	0	0	0	0	0	0	0	0	0	0	0	0	0	0	0	0	0	0	0	0	0	0	0	0	0	0	0	0	0	0	0	0	0	0	0	0	0	0	0	0	0	0	0	0
vogue0087	88.3	430	b7909 DQ059467 Campylobacter gracilis ATCC 33236	0	0	0	0	0	0	0	0	0	0	0	0	0	0	0	0	0	0	0	0	0	0	0	0	0	0	0	0	0	0	0	0	0	0	0	0	0	0	0	0	0	0	0	0	0
vogue0089	84	228	b10370 CP000776 Campylobacter hominis ATCC BAA-381	0	0	0	0	0	0	0	0	0	0	0	0	0	0	0	0	0	0	0	0	0	0	0	0	0	0	0	0	0	0	0	0	0	0	0	0	0	0	0	0	0	0	0	0	0
vogue0091	72.6	354	b14440 CP001678 Hirschia baltica ATCC 49814	0	0	0	0	0	0	0	0	0	0	0	0	0	0	0	0	0	0	0	0	0	0	0	0	0	0	0	0	0	0	0	0	0	0	0	0	0	0	0	0	0	0	0	0	0
vogue0092	84.2	321	b19623 NC_016026 Micavibrio aeruginosavorus ARL-13	0	0	0	0	0	0	0	0	0	0	0	0	0	0	0	0	0	0	0	0	0	0	0	0	0	0	0	0	0	0	0	0	0	0	0	0	0	0	0	0	0	0	0	0	0
vogue0093	64.5	555	b28105 NZ_ATXE01000003 Aestuariimicrobium kwangyangense DSM 21549	0	0	0	0	0	0	0	0	0	0	0	0	0	0	0	0	0	0	0	0	0	0	0	0	0	0	0	0	0	0	0	0	0	0	0	0	0	0	0	0	0	0	0	0	0
vogue0094	66.8	554	b28105 NZ_ATXE01000003 Aestuariimicrobium kwangyangense DSM 21549	0	0	0	0	0	0	0	0	0	0	0	0	0	0	0	0	0	0	0	0	0	0	0	0	0	0	0	0	0	0	0	0	0	0	0	0	0	0	0	0	0	0	0	0	0
vogue0096	79.4	401	b6811 AY691250 Eubacterium coprostanoligenes ATCC 51222	0	0	0	0	0	0	0	0	0	0	0	0	0	0	0	0	0	0	0	0	0	0	0	0	0	0	0	0	0	0	0	0	0	0	0	0	0	0	0	0	0	0	0	0	0
vogue0097	96.6	326	b26663 ATFD01000015 Treponema socranskii subsp. paredis ATCC 35535	0	0	0	0	0	0	0	0	0	0	0	0	0	0	0	0	0	0	0	0	0	0	0	0	0	0	0	0	0	0	0	0	0	0	0	0	0	0	0	0	0	0	0	0	0
vogue0098	80.6	250	b13543 NC_012489 Gemmatimonas aurantiaca T-27	0	0	0	0	0	0	0	0	0	0	0	0	0	0	0	0	0	0	0	0	0	0	0	0	0	0	0	0	0	0	0	0	0	0	0	0	0	0	0	0	0	0	0	0	0
vogue0099	63.9	560	b18688 CP002568 Polymorphum gilvum SL003B-26A1	0	0	0	0	0	0	0	0	0	0	0	0	0	0	0	0	0	0	0	0	0	0	0	0	0	0	0	0	0	0	0	0	0	0	0	0	0	0	0	0	0	0	0	0	0
vogue0100	80.8	563	b12558 NC_011386 Oligotropha carboxidovorans OM5 DSM 1227	0	0	0	0	0	0	0	0	0	0	0	0	0	0	0	0	0	0	0	0	0	0	0	0	0	0	0	0	0	0	0	0	0	0	0	0	0	0	0	0	0	0	0	0	0
vogue0102	80.3	362	b6860 AY691299 Ruminococcus lactaris ATCC 29176	0	0	0	0	0	0	0	0	0	0	0	0	0	0	0	0	0	0	0	0	0	0	0	0	0	0	0	0	0	0	0	0	0	0	0	0	0	0	0	0	0	0	0	0	0
vogue0103	84.1	300	b6801 AY691240 Clostridium scindens ATCC 35704	0	0	0	0	0	0	0	0	0	0	0	0	0	0	0	0	0	0	0	0	0	0	0	0	0	0	0	0	0	0	0	0	0	0	0	0	0	0	0	0	0	0	0	0	0
vogue0106	80.8	560	b6855 AY691294 Ruminococcus bromii ATCC 27255	0	0	0	0	0	0	0	0	0	0	0	0	0	0	0	0	0	0	0	0	0	0	0	0	0	0	0	0	0	0	0	0	0	0	0	0	0	0	0	0	0	0	0	0	0
vogue0107	80.2	553	b23918 AP012057 Ilumatobacter coccineum YM16-304	0	0	0	0	0	0	0	0	0	0	0	0	0	0	0	0	0	0	0	0	0	0	0	0	0	0	0	0	0	0	0	0	0	0	0	0	0	0	0	0	0	0	0	0	0
vogue0119	98.8	320	b20443 HE613569 Streptococcus macedonicus ACA-DC 198	0	0	0	0	0	0	0	0	0	0	0	0	0	0	0	0	0	0	0	0	0	0	0	0	0	0	0	0	0	0	0	0	0	0	0	0	0	0	0	0	0	0	0	0	0
vogue0121	83.6	271	b6860 AY691299 Ruminococcus lactaris ATCC 29176	0	0	0	0	0	0	0	0	0	0	0	0	0	0	0	0	0	0	0	0	0	0	0	0	0	0	0	0	0	0	0	0	0	0	0	0	0	0	0	0	0	0	0	0	0
vogue0122	81.7	265	b6785 AY691224 Clostridium aminophilum ATCC 49906	0	0	0	0	0	0	0	0	0	0	0	0	0	0	0	0	0	0	0	0	0	0	0	0	0	0	0	0	0	0	0	0	0	0	0	0	0	0	0	0	0	0	0	0	0
vogue0124	83.7	267	b5839 AY691309 Blautia producta ATCC 27340	0	0	0	0	0	0	0	0	0	0	0	0	0	0	0	0	0	0	0	0	0	0	0	0	0	0	0	0	0	0	0	0	0	0	0	0	0	0	0	0	0	0	0	0	0
vogue0125	83.7	237	b12769 NZ_ABVQ01000035 [Bacteroides] pectinophilus ATCC 43243	0	0	0	0	0	0	0	0	0	0	0	0	0	0	0	0	0	0	0	0	0	0	0	0	0	0	0	0	0	0	0	0	0	0	0	0	0	0	0	0	0	0	0	0	0
vogue0126	80.5	552	b19539 CP003040 Roseburia hominis A2-183	0	0	0	0	0	0	0	0	0	0	0	0	0	0	0	0	0	0	0	0	0	0	0	0	0	0	0	0	0	0	0	0	0	0	0	0	0	0	0	0	0	0	0	0	0
vogue0127	86.5	228	b19539 CP003040 Roseburia hominis A2-183	0	0	0	0	0	0	0	0	0	0	0	0	0	0	0	0	0	0	0	0	0	0	0	0	0	0	0	0	0	0	0	0	0	0	0	0	0	0	0	0	0	0	0	0	0
vogue0129	88.7	429	b19539 CP003040 Roseburia hominis A2-183	0	0	0	0	0	0	0	0	0	0	0	0	0	0	0	0	0	0	0	0	0	0	0	0	0	0	0	0	0	0	0	0	0	0	0	0	0	0	0	0	0	0	0	0	0
vogue0131	81.7	241	b6860 AY691299 Ruminococcus lactaris ATCC 29176	0	0	0	0	0	0	0	0	0	0	0	0	0	0	0	0	0	0	0	0	0	0	0	0	0	0	0	0	0	0	0	0	0	0	0	0	0	0	0	0	0	0	0	0	0
vogue0132	63.6	380	b16846 NC_014041 Zunongwangia profunda SM-A87	0	0	0	0	0	0	0	0	0	0	0	0	0	0	0	0	0	0	0	0	0	0	0	0	0	0	0	0	0	0	0	0	0	0	0	0	0	0	0	0	0	0	0	0	0
vogue0134	77.5	319	b12003 ABOX02000008 Bacterium sp. Ellin514	0	0	0	0	0	0	0	0	0	0	0	0	0	0	0	0	0	0	0	0	0	0	0	0	0	0	0	0	0	0	0	0	0	0	0	0	0	0	0	0	0	0	0	0	0
vogue0135	74	198	b22947 NZ_ANAH01000027 Cystobacter fuscus DSM 2262	0	0	0	0	0	0	0	0	0	0	0	0	0	0	0	0	0	0	0	0	0	0	0	0	0	0	0	0	0	0	0	0	0	0	0	0	0	0	0	0	0	0	0	0	0
vogue0136	69.9	557	b12639 FM863822 Ochrobactrum pseudogrignonense CCUG 30717	0	0	0	0	0	0	0	0	0	0	0	0	0	0	0	0	0	0	0	0	0	0	0	0	0	0	0	0	0	0	0	0	0	0	0	0	0	0	0	0	0	0	0	0	0
vogue0137	71.9	560	b3372 AY123659 Brevundimonas diminuta ATCC 11568	0	0	0	0	0	0	0	0	0	0	0	0	0	0	0	0	0	0	0	0	0	0	0	0	0	0	0	0	0	0	0	0	0	0	0	0	0	0	0	0	0	0	0	0	0
vogue0138	78.5	454	b17476 ADWO01000086 Prevotella bryantii B14	0	0	0	0	0	0	0	0	0	0	0	0	0	0	0	0	0	0	0	0	0	0	0	0	0	0	0	0	0	0	0	0	0	0	0	0	0	0	0	0	0	0	0	0	0
vogue0141	83.5	245	b19178 GL945017 Prevotella multisaccharivorax DSM 17128	0	0	0	0	0	0	0	0	0	0	0	0	0	0	0	0	0	0	0	0	0	0	0	0	0	0	0	0	0	0	0	0	0	0	0	0	0	0	0	0	0	0	0	0	0
vogue0142	75.6	319	b16472 CP001850 Clostridium genomosp. BVAB3 UPII9-5	0	0	0	0	0	0	0	0	0	0	0	0	0	0	0	0	0	0	0	0	0	0	0	0	0	0	0	0	0	0	0	0	0	0	0	0	0	0	0	0	0	0	0	0	0
vogue0143	80.2	252	b3363 AY123698 Aerococcus urinae ATCC 51268	0	0	0	0	0	0	0	0	0	0	0	0	0	0	0	0	0	0	0	0	0	0	0	0	0	0	0	0	0	0	0	0	0	0	0	0	0	0	0	0	0	0	0	0	0
vogue0144	98.9	267	b19134 NZ_AFIJ01000035 Megasphaera sp. UPII 199-6 NULL	0	0	0	0	0	0	0	0	0	0	0	0	0	0	0	0	0	0	0	0	0	0	0	0	0	0	0	0	0	0	0	0	0	0	0	0	0	0	0	0	0	0	0	0	0
vogue0146	80.7	552	b27911 ACVN02000125 Propionibacterium acidifaciens F0233	0	0	0	0	0	0	0	0	0	0	0	0	0	0	0	0	0	0	0	0	0	0	0	0	0	0	0	0	0	0	0	0	0	0	0	0	0	0	0	0	0	0	0	0	0
vogue0147	72.6	215	b22604 AEJB01000313 Streptomyces turgidiscabies Car8	0	0	0	0	0	0	0	0	0	0	0	0	0	0	0	0	0	0	0	0	0	0	0	0	0	0	0	0	0	0	0	0	0	0	0	0	0	0	0	0	0	0	0	0	0
vogue0149	76.8	474	b17631 AB547592 Prevotella baroniae JCM 13447	0	0	0	0	0	0	0	0	0	0	0	0	0	0	0	0	0	0	0	0	0	0	0	0	0	0	0	0	0	0	0	0	0	0	0	0	0	0	0	0	0	0	0	0	0
vogue0150	75.7	563	b19280 AFPW01000041 Prevotella dentalis DSM 3688	0	0	0	0	0	0	0	0	0	0	0	0	0	0	0	0	0	0	0	0	0	0	0	0	0	0	0	0	0	0	0	0	0	0	0	0	0	0	0	0	0	0	0	0	0
vogue0151	77.9	565	b6849 AY691288 Prevotella tannerae ATCC 51259	0	0	0	0	0	0	0	0	0	0	0	0	0	0	0	0	0	0	0	0	0	0	0	0	0	0	0	0	0	0	0	0	0	0	0	0	0	0	0	0	0	0	0	0	0
vogue0152	73.6	566	b19953 AFFY01000098 Paraprevotella clara YIT 11840	0	0	0	0	0	0	0	0	0	0	0	0	0	0	0	0	0	0	0	0	0	0	0	0	0	0	0	0	0	0	0	0	0	0	0	0	0	0	0	0	0	0	0	0	0
vogue0153	72.2	359	b17810 NZ_AEEI01000026 Prevotella marshii DSM 16973	0	0	0	0	0	0	0	0	0	0	0	0	0	0	0	0	0	0	0	0	0	0	0	0	0	0	0	0	0	0	0	0	0	0	0	0	0	0	0	0	0	0	0	0	0
vogue0154	77.5	382	b6849 AY691288 Prevotella tannerae ATCC 51259	0	0	0	0	0	0	0	0	0	0	0	0	0	0	0	0	0	0	0	0	0	0	0	0	0	0	0	0	0	0	0	0	0	0	0	0	0	0	0	0	0	0	0	0	0
vogue0155	74.8	483	b6771 AY691210 Bacteroides eggerthii ATCC 27754	0	0	0	0	0	0	0	0	0	0	0	0	0	0	0	0	0	0	0	0	0	0	0	0	0	0	0	0	0	0	0	0	0	0	0	0	0	0	0	0	0	0	0	0	0
vogue0156	84.8	387	b19280 AFPW01000041 Prevotella dentalis DSM 3688	0	0	0	0	0	0	0	0	0	0	0	0	0	0	0	0	0	0	0	0	0	0	0	0	0	0	0	0	0	0	0	0	0	0	0	0	0	0	0	0	0	0	0	0	0
vogue0158	79.1	489	b6849 AY691288 Prevotella tannerae ATCC 51259	0	0	0	0	0	0	0	0	0	0	0	0	0	0	0	0	0	0	0	0	0	0	0	0	0	0	0	0	0	0	0	0	0	0	0	0	0	0	0	0	0	0	0	0	0
vogue0159	76.3	203	b6786 AY691225 Clostridium aminovalericum ATCC 13725	0	0	0	0	0	0	0	0	0	0	0	0	0	0	0	0	0	0	0	0	0	0	0	0	0	0	0	0	0	0	0	0	0	0	0	0	0	0	0	0	0	0	0	0	0
vogue0161	97.7	486	b10199 EF571590 Lactobacillus gasseri ATCC 33323	0	0	0	0	0	0	0	0	0	0	0	0	0	0	0	0	0	0	0	0	0	0	0	0	0	0	0	0	0	0	0	0	0	0	0	0	0	0	0	0	0	0	0	0	0
vogue0168	70	261	b13616 NC_013440 Haliangium ochraceum DSM 14365	0	0	0	0	0	0	0	0	0	0	0	0	0	0	0	0	0	0	0	0	0	0	0	0	0	0	0	0	0	0	0	0	0	0	0	0	0	0	0	0	0	0	0	0	0
vogue0169	79.8	552	b27883 NZ_ASHR01000026 Agrococcus pavilionensis RW1	0	0	0	0	0	0	0	0	0	0	0	0	0	0	0	0	0	0	0	0	0	0	0	0	0	0	0	0	0	0	0	0	0	0	0	0	0	0	0	0	0	0	0	0	0
vogue0170	73.4	455	b27663 ATIA01000078 Leifsonia rubra CMS 76R	0	0	0	0	0	0	0	0	0	0	0	0	0	0	0	0	0	0	0	0	0	0	0	0	0	0	0	0	0	0	0	0	0	0	0	0	0	0	0	0	0	0	0	0	0
vogue0172	89.3	484	b13661 ACGD01000005 Corynebacterium accolens ATCC 49725	0	0	0	0	0	0	0	0	0	0	0	0	0	0	0	0	0	0	0	0	0	0	0	0	0	0	0	0	0	0	0	0	0	0	0	0	0	0	0	0	0	0	0	0	0
vogue0174	86.6	260	b3428 AY123718 Rothia mucilaginosa ATCC 25296	0	0	0	0	0	0	0	0	0	0	0	0	0	0	0	0	0	0	0	0	0	0	0	0	0	0	0	0	0	0	0	0	0	0	0	0	0	0	0	0	0	0	0	0	0
vogue0175	83.9	317	b26961 NZ_KB714629 Curtobacterium flaccumfaciens UCD-AKU	0	0	0	0	0	0	0	0	0	0	0	0	0	0	0	0	0	0	0	0	0	0	0	0	0	0	0	0	0	0	0	0	0	0	0	0	0	0	0	0	0	0	0	0	0
vogue0178	83.8	537	b20133 BAEG01000083 Arthrobacter globiformis NBRC 12137	0	0	0	0	0	0	0	0	0	0	0	0	0	0	0	0	0	0	0	0	0	0	0	0	0	0	0	0	0	0	0	0	0	0	0	0	0	0	0	0	0	0	0	0	0
vogue0183	65.8	257	b27373 NZ_KB905161 Colwellia piezophila ATCC BAA-637	0	0	0	0	0	0	0	0	0	0	0	0	0	0	0	0	0	0	0	0	0	0	0	0	0	0	0	0	0	0	0	0	0	0	0	0	0	0	0	0	0	0	0	0	0
vogue0184	70.2	378	b18145 CP002330 Caldicellulosiruptor kronotskyensis 2002 DSM 18902	0	0	0	0	0	0	0	0	0	0	0	0	0	0	0	0	0	0	0	0	0	0	0	0	0	0	0	0	0	0	0	0	0	0	0	0	0	0	0	0	0	0	0	0	0
vogue0186	91.3	191	b7874 AF429667 Lactobacillus acidophilus ATCC 4356	0	0	0	0	0	0	0	0	0	0	0	0	0	0	0	0	0	0	0	0	0	0	0	0	0	0	0	0	0	0	0	0	0	0	0	0	0	0	0	0	0	0	0	0	0
vogue0187	61.1	435	b23352 NZ_CAQJ01000007 Nitrospina gracilis 3/211	0	0	0	0	0	0	0	0	0	0	0	0	0	0	0	0	0	0	0	0	0	0	0	0	0	0	0	0	0	0	0	0	0	0	0	0	0	0	0	0	0	0	0	0	0
vogue0188	66.6	552	b10203 EF571586 Acidaminococcus fermentans ATCC 25085	0	0	0	0	0	0	0	0	0	0	0	0	0	0	0	0	0	0	0	0	0	0	0	0	0	0	0	0	0	0	0	0	0	0	0	0	0	0	0	0	0	0	0	0	0
vogue0189	66.5	549	b6829 AY691268 Moorella thermoacetica ATCC 35608	0	0	0	0	0	0	0	0	0	0	0	0	0	0	0	0	0	0	0	0	0	0	0	0	0	0	0	0	0	0	0	0	0	0	0	0	0	0	0	0	0	0	0	0	0
vogue0190	66.6	561	b7637 NC_009337 Prosthecochloris vibrioformis DSM 265	0	0	0	0	0	0	0	0	0	0	0	0	0	0	0	0	0	0	0	0	0	0	0	0	0	0	0	0	0	0	0	0	0	0	0	0	0	0	0	0	0	0	0	0	0
vogue0192	75.6	509	b19708 NZ_AGBB01000051 Peptoniphilus indolicus ATCC 29427	0	0	0	0	0	0	0	0	0	0	0	0	0	0	0	0	0	0	0	0	0	0	0	0	0	0	0	0	0	0	0	0	0	0	0	0	0	0	0	0	0	0	0	0	0
vogue0196	74.9	320	b16472 CP001850 Clostridium genomosp. BVAB3 UPII9-5	0	0	0	0	0	0	0	0	0	0	0	0	0	0	0	0	0	0	0	0	0	0	0	0	0	0	0	0	0	0	0	0	0	0	0	0	0	0	0	0	0	0	0	0	0
vogue0197	66.5	217	b6811 AY691250 Eubacterium coprostanoligenes ATCC 51222	0	0	0	0	0	0	0	0	0	0	0	0	0	0	0	0	0	0	0	0	0	0	0	0	0	0	0	0	0	0	0	0	0	0	0	0	0	0	0	0	0	0	0	0	0
vogue0199	71.6	249	b1088 AF335328 Terrimonas ferruginea ATCC 13524	0	0	0	0	0	0	0	0	0	0	0	0	0	0	0	0	0	0	0	0	0	0	0	0	0	0	0	0	0	0	0	0	0	0	0	0	0	0	0	0	0	0	0	0	0
vogue0200	77.2	503	b19708 NZ_AGBB01000051 Peptoniphilus indolicus ATCC 29427	0	0	0	0	0	0	0	0	0	0	0	0	0	0	0	0	0	0	0	0	0	0	0	0	0	0	0	0	0	0	0	0	0	0	0	0	0	0	0	0	0	0	0	0	0
vogue0202	81.9	210	b19953 AFFY01000098 Paraprevotella clara YIT 11840	0	0	0	0	0	0	0	0	0	0	0	0	0	0	0	0	0	0	0	0	0	0	0	0	0	0	0	0	0	0	0	0	0	0	0	0	0	0	0	0	0	0	0	0	0
vogue0203	82.7	314	b27391 NZ_KB898577 Prevotella oris DSM 18711	0	0	0	0	0	0	0	0	0	0	0	0	0	0	0	0	0	0	0	0	0	0	0	0	0	0	0	0	0	0	0	0	0	0	0	0	0	0	0	0	0	0	0	0	0
vogue0204	75.6	567	b19953 AFFY01000098 Paraprevotella clara YIT 11840	0	0	0	0	0	0	0	0	0	0	0	0	0	0	0	0	0	0	0	0	0	0	0	0	0	0	0	0	0	0	0	0	0	0	0	0	0	0	0	0	0	0	0	0	0
vogue0205	68.9	272	b28085 AWXA01000027 Megasphaera sp. BV3C16-1	0	0	0	0	0	0	0	0	0	0	0	0	0	0	0	0	0	0	0	0	0	0	0	0	0	0	0	0	0	0	0	0	0	0	0	0	0	0	0	0	0	0	0	0	0
vogue0206	82.1	365	b13602 AB480538 Prevotella pallens JCM 11140	0	0	0	0	0	0	0	0	0	0	0	0	0	0	0	0	0	0	0	0	0	0	0	0	0	0	0	0	0	0	0	0	0	0	0	0	0	0	0	0	0	0	0	0	0
vogue0207	81.6	554	b10329 AAVL02000028 Eubacterium ventriosum ATCC 27560	0	0	0	0	0	0	0	0	0	0	0	0	0	0	0	0	0	0	0	0	0	0	0	0	0	0	0	0	0	0	0	0	0	0	0	0	0	0	0	0	0	0	0	0	0
vogue0208	81.6	393	b6855 AY691294 Ruminococcus bromii ATCC 27255	0	0	0	0	0	0	0	0	0	0	0	0	0	0	0	0	0	0	0	0	0	0	0	0	0	0	0	0	0	0	0	0	0	0	0	0	0	0	0	0	0	0	0	0	0
vogue0211	99.4	352	b19134 NZ_AFIJ01000035 Megasphaera sp. UPII 199-6 NULL	0	0	0	0	0	0	0	0	0	0	0	0	0	0	0	0	0	0	0	0	0	0	0	0	0	0	0	0	0	0	0	0	0	0	0	0	0	0	0	0	0	0	0	0	0
vogue0212	80.2	551	b28180 NZ_KQ959565 Clostridiales sp. KA00274	0	0	0	0	0	0	0	0	0	0	0	0	0	0	0	0	0	0	0	0	0	0	0	0	0	0	0	0	0	0	0	0	0	0	0	0	0	0	0	0	0	0	0	0	0
vogue0216	82.3	555	b19766 AGIX01000001 Mesorhizobium australicum WSM2073	0	0	0	0	0	0	0	0	0	0	0	0	0	0	0	0	0	0	0	0	0	0	0	0	0	0	0	0	0	0	0	0	0	0	0	0	0	0	0	0	0	0	0	0	0
vogue0218	81.4	454	b27376 NZ_KB899915 Elioraea tepidiphila DSM 17972	0	0	0	0	0	0	0	0	0	0	0	0	0	0	0	0	0	0	0	0	0	0	0	0	0	0	0	0	0	0	0	0	0	0	0	0	0	0	0	0	0	0	0	0	0
vogue0219	85.2	552	b16934 NC_014217 Starkeya novella DSM 506	0	0	0	0	0	0	0	0	0	0	0	0	0	0	0	0	0	0	0	0	0	0	0	0	0	0	0	0	0	0	0	0	0	0	0	0	0	0	0	0	0	0	0	0	0
vogue0220	81.9	267	b15698 NC_014375 Brevundimonas subvibrioides ATCC 15264	0	0	0	0	0	0	0	0	0	0	0	0	0	0	0	0	0	0	0	0	0	0	0	0	0	0	0	0	0	0	0	0	0	0	0	0	0	0	0	0	0	0	0	0	0
vogue0221	91.8	466	b5040 AJ633545 Myxococcus xanthus	0	0	0	0	0	0	0	0	0	0	0	0	0	0	0	0	0	0	0	0	0	0	0	0	0	0	0	0	0	0	0	0	0	0	0	0	0	0	0	0	0	0	0	0	0
vogue0222	84.9	257	b19225 NZ_AFPR01000218 Acidiphilium sp. PM	0	0	0	0	0	0	0	0	0	0	0	0	0	0	0	0	0	0	0	0	0	0	0	0	0	0	0	0	0	0	0	0	0	0	0	0	0	0	0	0	0	0	0	0	0
vogue0223	88.6	469	b19190 CP002279 Mesorhizobium opportunistum WSM2075	0	0	0	0	0	0	0	0	0	0	0	0	0	0	0	0	0	0	0	0	0	0	0	0	0	0	0	0	0	0	0	0	0	0	0	0	0	0	0	0	0	0	0	0	0
vogue0225	91.3	397	b23385 AP012603 Agromonas oligotrophica S58	0	0	0	0	0	0	0	0	0	0	0	0	0	0	0	0	0	0	0	0	0	0	0	0	0	0	0	0	0	0	0	0	0	0	0	0	0	0	0	0	0	0	0	0	0
vogue0227	93.5	555	b23385 AP012603 Agromonas oligotrophica S58	0	0	0	0	0	0	0	0	0	0	0	0	0	0	0	0	0	0	0	0	0	0	0	0	0	0	0	0	0	0	0	0	0	0	0	0	0	0	0	0	0	0	0	0	0
vogue0228	75.2	466	b18172 AENY01000095 Thermaerobacter subterraneus DSM 13965	0	0	0	0	0	0	0	0	0	0	0	0	0	0	0	0	0	0	0	0	0	0	0	0	0	0	0	0	0	0	0	0	0	0	0	0	0	0	0	0	0	0	0	0	0
vogue0229	88.2	321	b28151 NZ_ATTI01000001 Sphingomonas phyllosphaerae 5.2	0	0	0	0	0	0	0	0	0	0	0	0	0	0	0	0	0	0	0	0	0	0	0	0	0	0	0	0	0	0	0	0	0	0	0	0	0	0	0	0	0	0	0	0	0
vogue0233	90.2	479	b27630 NZ_KB900605 Sphingomonas melonis DAPP-PG 224	0	0	0	0	0	0	0	0	0	0	0	0	0	0	0	0	0	0	0	0	0	0	0	0	0	0	0	0	0	0	0	0	0	0	0	0	0	0	0	0	0	0	0	0	0
vogue0234	83.7	526	b19589 NC_015976 Sphingobium sp. SYK-6	0	0	0	0	0	0	0	0	0	0	0	0	0	0	0	0	0	0	0	0	0	0	0	0	0	0	0	0	0	0	0	0	0	0	0	0	0	0	0	0	0	0	0	0	0
vogue0237	79.6	273	b12645 NZ_ABXJ01000018 Collinsella stercoris DSM 13279	0	0	0	0	0	0	0	0	0	0	0	0	0	0	0	0	0	0	0	0	0	0	0	0	0	0	0	0	0	0	0	0	0	0	0	0	0	0	0	0	0	0	0	0	0
vogue0238	82.7	279	b19897 ACVE01000002 Olsenella sp. oral taxon 809 str. F0356	0	0	0	0	0	0	0	0	0	0	0	0	0	0	0	0	0	0	0	0	0	0	0	0	0	0	0	0	0	0	0	0	0	0	0	0	0	0	0	0	0	0	0	0	0
vogue0239	88.6	315	b17557 CP002106 Olsenella uli DSM 7084	0	0	0	0	0	0	0	0	0	0	0	0	0	0	0	0	0	0	0	0	0	0	0	0	0	0	0	0	0	0	0	0	0	0	0	0	0	0	0	0	0	0	0	0	0
vogue0240	83.5	280	b26695 ATCH01000002 Atopobium sp. oral taxon 199 str. F0494	0	0	0	0	0	0	0	0	0	0	0	0	0	0	0	0	0	0	0	0	0	0	0	0	0	0	0	0	0	0	0	0	0	0	0	0	0	0	0	0	0	0	0	0	0
vogue0241	89.7	496	b19766 AGIX01000001 Mesorhizobium australicum WSM2073	0	0	0	0	0	0	0	0	0	0	0	0	0	0	0	0	0	0	0	0	0	0	0	0	0	0	0	0	0	0	0	0	0	0	0	0	0	0	0	0	0	0	0	0	0
vogue0242	77.3	219	b10849 NZ_ABGD02000012 Anaerotruncus colihominis DSM17241	0	0	0	0	0	0	0	0	0	0	0	0	0	0	0	0	0	0	0	0	0	0	0	0	0	0	0	0	0	0	0	0	0	0	0	0	0	0	0	0	0	0	0	0	0
vogue0244	88.4	252	b21412 NZ_ALJF01000003 Agrobacterium albertimagni AOL15	0	0	0	0	0	0	0	0	0	0	0	0	0	0	0	0	0	0	0	0	0	0	0	0	0	0	0	0	0	0	0	0	0	0	0	0	0	0	0	0	0	0	0	0	0
vogue0245	87	246	b27905 AWEZ01000069 Olsenella profusa F0195	0	0	0	0	0	0	0	0	0	0	0	0	0	0	0	0	0	0	0	0	0	0	0	0	0	0	0	0	0	0	0	0	0	0	0	0	0	0	0	0	0	0	0	0	0
vogue0246	85.9	490	b6767 AY691206 Arcanobacterium pyogenes ATCC 19411	0	0	0	0	0	0	0	0	0	0	0	0	0	0	0	0	0	0	0	0	0	0	0	0	0	0	0	0	0	0	0	0	0	0	0	0	0	0	0	0	0	0	0	0	0
vogue0247	89.1	276	b18859 FR845719 Streptomyces venezuelae ATCC 10712	0	0	0	0	0	0	0	0	0	0	0	0	0	0	0	0	0	0	0	0	0	0	0	0	0	0	0	0	0	0	0	0	0	0	0	0	0	0	0	0	0	0	0	0	0
vogue0249	100	464	b13539 NC_012490 Rhodococcus erythropolis PR4 NBRC 100887	0	0	0	0	0	0	0	0	0	0	0	0	0	0	0	0	0	0	0	0	0	0	0	0	0	0	0	0	0	0	0	0	0	0	0	0	0	0	0	0	0	0	0	0	0
vogue0252	82.3	311	b17625 AB547598 Prevotella copri JCM 13464	0	0	0	0	0	0	0	0	0	0	0	0	0	0	0	0	0	0	0	0	0	0	0	0	0	0	0	0	0	0	0	0	0	0	0	0	0	0	0	0	0	0	0	0	0
vogue0253	85.1	303	b17591 AB547632 Prevotella stercorea JCM 13469	0	0	0	0	0	0	0	0	0	0	0	0	0	0	0	0	0	0	0	0	0	0	0	0	0	0	0	0	0	0	0	0	0	0	0	0	0	0	0	0	0	0	0	0	0
vogue0255	82.7	301	b18275 AEPE01000015 Prevotella oralis ATCC 33269	0	0	0	0	0	0	0	0	0	0	0	0	0	0	0	0	0	0	0	0	0	0	0	0	0	0	0	0	0	0	0	0	0	0	0	0	0	0	0	0	0	0	0	0	0
vogue0256	88.4	224	b17807 NZ_AEEE01000014 Mobiluncus curtsii subsp. curtsii ATCC 35241	0	0	0	0	0	0	0	0	0	0	0	0	0	0	0	0	0	0	0	0	0	0	0	0	0	0	0	0	0	0	0	0	0	0	0	0	0	0	0	0	0	0	0	0	0
vogue0259	69.9	285	b28096 NZ_ATUD01000011 Patulibacter americanus DSM 16676	0	0	0	0	0	0	0	0	0	0	0	0	0	0	0	0	0	0	0	0	0	0	0	0	0	0	0	0	0	0	0	0	0	0	0	0	0	0	0	0	0	0	0	0	0
vogue0260	77.1	229	b10849 NZ_ABGD02000012 Anaerotruncus colihominis DSM17241	0	0	0	0	0	0	0	0	0	0	0	0	0	0	0	0	0	0	0	0	0	0	0	0	0	0	0	0	0	0	0	0	0	0	0	0	0	0	0	0	0	0	0	0	0
vogue0261	71.1	350	b5839 AY691309 Blautia producta ATCC 27340	0	0	0	0	0	0	0	0	0	0	0	0	0	0	0	0	0	0	0	0	0	0	0	0	0	0	0	0	0	0	0	0	0	0	0	0	0	0	0	0	0	0	0	0	0
vogue0263	80	233	b19539 CP003040 Roseburia hominis A2-183	0	0	0	0	0	0	0	0	0	0	0	0	0	0	0	0	0	0	0	0	0	0	0	0	0	0	0	0	0	0	0	0	0	0	0	0	0	0	0	0	0	0	0	0	0
vogue0265	82.8	558	b19280 AFPW01000041 Prevotella dentalis DSM 3688	0	0	0	0	0	0	0	0	0	0	0	0	0	0	0	0	0	0	0	0	0	0	0	0	0	0	0	0	0	0	0	0	0	0	0	0	0	0	0	0	0	0	0	0	0
vogue0266	86.3	276	b19178 GL945017 Prevotella multisaccharivorax DSM 17128	0	0	0	0	0	0	0	0	0	0	0	0	0	0	0	0	0	0	0	0	0	0	0	0	0	0	0	0	0	0	0	0	0	0	0	0	0	0	0	0	0	0	0	0	0
vogue0267	76.6	558	b17663 AB547561 Barnesiella viscericola JCM 13660	0	0	0	0	0	0	0	0	0	0	0	0	0	0	0	0	0	0	0	0	0	0	0	0	0	0	0	0	0	0	0	0	0	0	0	0	0	0	0	0	0	0	0	0	0
vogue0268	73.8	555	b7713 CP000909 Chloroflexus aurantiacus J-10-fl	0	0	0	0	0	0	0	0	0	0	0	0	0	0	0	0	0	0	0	0	0	0	0	0	0	0	0	0	0	0	0	0	0	0	0	0	0	0	0	0	0	0	0	0	0
vogue0270	83.1	361	b6838 AY691277 Prevotella buccae ATCC 33574	0	0	0	0	0	0	0	0	0	0	0	0	0	0	0	0	0	0	0	0	0	0	0	0	0	0	0	0	0	0	0	0	0	0	0	0	0	0	0	0	0	0	0	0	0
vogue0271	85.5	228	b17591 AB547632 Prevotella stercorea JCM 13469	0	0	0	0	0	0	0	0	0	0	0	0	0	0	0	0	0	0	0	0	0	0	0	0	0	0	0	0	0	0	0	0	0	0	0	0	0	0	0	0	0	0	0	0	0
vogue0272	76.7	291	b27545 NZ_KB894541 Alistipes onderdonkii DSM 19147	0	0	0	0	0	0	0	0	0	0	0	0	0	0	0	0	0	0	0	0	0	0	0	0	0	0	0	0	0	0	0	0	0	0	0	0	0	0	0	0	0	0	0	0	0
vogue0273	82	556	b19280 AFPW01000041 Prevotella dentalis DSM 3688	0	0	0	0	0	0	0	0	0	0	0	0	0	0	0	0	0	0	0	0	0	0	0	0	0	0	0	0	0	0	0	0	0	0	0	0	0	0	0	0	0	0	0	0	0
vogue0277	75.4	560	b27957 AWWG01000091 Coprobacter fastidiosus NSB1	0	0	0	0	0	0	0	0	0	0	0	0	0	0	0	0	0	0	0	0	0	0	0	0	0	0	0	0	0	0	0	0	0	0	0	0	0	0	0	0	0	0	0	0	0
vogue0278	77	558	b17662 AB547559 Barnesiella intestinihominis JCM 15079	0	0	0	0	0	0	0	0	0	0	0	0	0	0	0	0	0	0	0	0	0	0	0	0	0	0	0	0	0	0	0	0	0	0	0	0	0	0	0	0	0	0	0	0	0
vogue0281	71.5	558	b28074 NZ_AXCE01000062 Labrenzia sp. C1B70	0	0	0	0	0	0	0	0	0	0	0	0	0	0	0	0	0	0	0	0	0	0	0	0	0	0	0	0	0	0	0	0	0	0	0	0	0	0	0	0	0	0	0	0	0
vogue0282	90.2	257	b28147 NZ_ATUJ01000004 Paracoccus zeaxanthinifaciens ATCC 21588	0	0	0	0	0	0	0	0	0	0	0	0	0	0	0	0	0	0	0	0	0	0	0	0	0	0	0	0	0	0	0	0	0	0	0	0	0	0	0	0	0	0	0	0	0
vogue0283	90.4	469	b27945 BATB01000012 Loktanella cinnabarina LL-001	0	0	0	0	0	0	0	0	0	0	0	0	0	0	0	0	0	0	0	0	0	0	0	0	0	0	0	0	0	0	0	0	0	0	0	0	0	0	0	0	0	0	0	0	0
vogue0284	85.6	467	b19232 CP002897 Paracoccus denitrificans SD1	0	0	0	0	0	0	0	0	0	0	0	0	0	0	0	0	0	0	0	0	0	0	0	0	0	0	0	0	0	0	0	0	0	0	0	0	0	0	0	0	0	0	0	0	0
vogue0286	90.1	555	b19190 CP002279 Mesorhizobium opportunistum WSM2075	0	0	0	0	0	0	0	0	0	0	0	0	0	0	0	0	0	0	0	0	0	0	0	0	0	0	0	0	0	0	0	0	0	0	0	0	0	0	0	0	0	0	0	0	0
vogue0287	90	563	b19190 CP002279 Mesorhizobium opportunistum WSM2075	0	0	0	0	0	0	0	0	0	0	0	0	0	0	0	0	0	0	0	0	0	0	0	0	0	0	0	0	0	0	0	0	0	0	0	0	0	0	0	0	0	0	0	0	0
vogue0290	71.9	227	b26850 NZ_KB908056 Woodsholea maritima DSM 17123	0	0	0	0	0	0	0	0	0	0	0	0	0	0	0	0	0	0	0	0	0	0	0	0	0	0	0	0	0	0	0	0	0	0	0	0	0	0	0	0	0	0	0	0	0
vogue0291	82.8	254	b19232 CP002897 Paracoccus denitrificans SD1	0	0	0	0	0	0	0	0	0	0	0	0	0	0	0	0	0	0	0	0	0	0	0	0	0	0	0	0	0	0	0	0	0	0	0	0	0	0	0	0	0	0	0	0	0
vogue0292	76.3	210	b28150 NZ_ATVJ01000001 Ponticaulis koreensis DSM 19734	0	0	0	0	0	0	0	0	0	0	0	0	0	0	0	0	0	0	0	0	0	0	0	0	0	0	0	0	0	0	0	0	0	0	0	0	0	0	0	0	0	0	0	0	0
vogue0293	94	217	b3373 AY123660 Brevundimonas vesicularis ATCC 11426	0	0	0	0	0	0	0	0	0	0	0	0	0	0	0	0	0	0	0	0	0	0	0	0	0	0	0	0	0	0	0	0	0	0	0	0	0	0	0	0	0	0	0	0	0
vogue0295	77.4	243	b9567 NC_010814 Geobacter lovleyi SZ	0	0	0	0	0	0	0	0	0	0	0	0	0	0	0	0	0	0	0	0	0	0	0	0	0	0	0	0	0	0	0	0	0	0	0	0	0	0	0	0	0	0	0	0	0
vogue0296	77.8	339	b9317 NC_008347 Maricaulis maris MCS10	0	0	0	0	0	0	0	0	0	0	0	0	0	0	0	0	0	0	0	0	0	0	0	0	0	0	0	0	0	0	0	0	0	0	0	0	0	0	0	0	0	0	0	0	0
vogue0297	87.1	465	b12523 NC_011144 Phenylobacterium zucineum HLK1	0	0	0	0	0	0	0	0	0	0	0	0	0	0	0	0	0	0	0	0	0	0	0	0	0	0	0	0	0	0	0	0	0	0	0	0	0	0	0	0	0	0	0	0	0
vogue0300	91.3	342	b26854 NZ_KB907805 Hymenobacter aerophilus DSM 13606	0	0	0	0	0	0	0	0	0	0	0	0	0	0	0	0	0	0	0	0	0	0	0	0	0	0	0	0	0	0	0	0	0	0	0	0	0	0	0	0	0	0	0	0	0
vogue0301	79.5	373	b15738 FN391697 Gluconacetobacter kombuchae LMG 23726	0	0	0	0	0	0	0	0	0	0	0	0	0	0	0	0	0	0	0	0	0	0	0	0	0	0	0	0	0	0	0	0	0	0	0	0	0	0	0	0	0	0	0	0	0
vogue0302	87.3	205	b26907 NZ_ALIQ01000058 Chelatococcus sp. GW1	0	0	0	0	0	0	0	0	0	0	0	0	0	0	0	0	0	0	0	0	0	0	0	0	0	0	0	0	0	0	0	0	0	0	0	0	0	0	0	0	0	0	0	0	0
vogue0303	68.4	328	b7594 NC_011059 Prosthecochloris aestuarii DSM 271	0	0	0	0	0	0	0	0	0	0	0	0	0	0	0	0	0	0	0	0	0	0	0	0	0	0	0	0	0	0	0	0	0	0	0	0	0	0	0	0	0	0	0	0	0
vogue0304	86.6	435	b26907 NZ_ALIQ01000058 Chelatococcus sp. GW1	0	0	0	0	0	0	0	0	0	0	0	0	0	0	0	0	0	0	0	0	0	0	0	0	0	0	0	0	0	0	0	0	0	0	0	0	0	0	0	0	0	0	0	0	0
vogue0306	91.4	256	b14479 CP002083 Hyphomicrobium denitrificans ATCC 51888	0	0	0	0	0	0	0	0	0	0	0	0	0	0	0	0	0	0	0	0	0	0	0	0	0	0	0	0	0	0	0	0	0	0	0	0	0	0	0	0	0	0	0	0	0
vogue0308	85.7	436	b26907 NZ_ALIQ01000058 Chelatococcus sp. GW1	0	0	0	0	0	0	0	0	0	0	0	0	0	0	0	0	0	0	0	0	0	0	0	0	0	0	0	0	0	0	0	0	0	0	0	0	0	0	0	0	0	0	0	0	0
vogue0309	87.4	458	b26800 NZ_KB911256 Hyphomicrobium zavarzinii ZV-622 ATCC 27496	0	0	0	0	0	0	0	0	0	0	0	0	0	0	0	0	0	0	0	0	0	0	0	0	0	0	0	0	0	0	0	0	0	0	0	0	0	0	0	0	0	0	0	0	0
vogue0313	79.9	555	b26907 NZ_ALIQ01000058 Chelatococcus sp. GW1	0	0	0	0	0	0	0	0	0	0	0	0	0	0	0	0	0	0	0	0	0	0	0	0	0	0	0	0	0	0	0	0	0	0	0	0	0	0	0	0	0	0	0	0	0
vogue0314	76	254	b17631 AB547592 Prevotella baroniae JCM 13447	0	0	0	0	0	0	0	0	0	0	0	0	0	0	0	0	0	0	0	0	0	0	0	0	0	0	0	0	0	0	0	0	0	0	0	0	0	0	0	0	0	0	0	0	0
vogue0315	79.4	542	b26783 NZ_ARWB01000001 Methylopila sp. M107	0	0	0	0	0	0	0	0	0	0	0	0	0	0	0	0	0	0	0	0	0	0	0	0	0	0	0	0	0	0	0	0	0	0	0	0	0	0	0	0	0	0	0	0	0
vogue0316	84.5	202	b21701 AGWX01000004 Afipia broomeae ATCC 49717	0	0	0	0	0	0	0	0	0	0	0	0	0	0	0	0	0	0	0	0	0	0	0	0	0	0	0	0	0	0	0	0	0	0	0	0	0	0	0	0	0	0	0	0	0
vogue0317	76.7	346	b28092 NZ_ATUE01000007 Perlucidibaca piscinae DSM 21586	0	0	0	0	0	0	0	0	0	0	0	0	0	0	0	0	0	0	0	0	0	0	0	0	0	0	0	0	0	0	0	0	0	0	0	0	0	0	0	0	0	0	0	0	0
vogue0318	83.6	291	b26907 NZ_ALIQ01000058 Chelatococcus sp. GW1	0	0	0	0	0	0	0	0	0	0	0	0	0	0	0	0	0	0	0	0	0	0	0	0	0	0	0	0	0	0	0	0	0	0	0	0	0	0	0	0	0	0	0	0	0
vogue0321	79.4	487	b27690 AQPH01000132 Phaeospirillum fulvum MGU-K5	0	0	0	0	0	0	0	0	0	0	0	0	0	0	0	0	0	0	0	0	0	0	0	0	0	0	0	0	0	0	0	0	0	0	0	0	0	0	0	0	0	0	0	0	0
vogue0322	91.1	515	b28151 NZ_ATTI01000001 Sphingomonas phyllosphaerae 5.2	0	0	0	0	0	0	0	0	0	0	0	0	0	0	0	0	0	0	0	0	0	0	0	0	0	0	0	0	0	0	0	0	0	0	0	0	0	0	0	0	0	0	0	0	0
vogue0323	90.7	323	b16615 AP010803 Sphingobium japonicum UT26S NBRC 101211	0	0	0	0	0	0	0	0	0	0	0	0	0	0	0	0	0	0	0	0	0	0	0	0	0	0	0	0	0	0	0	0	0	0	0	0	0	0	0	0	0	0	0	0	0
vogue0324	91.7	288	b27734 AUWY01000118 Sphingobium ummariense RL-3	0	0	0	0	0	0	0	0	0	0	0	0	0	0	0	0	0	0	0	0	0	0	0	0	0	0	0	0	0	0	0	0	0	0	0	0	0	0	0	0	0	0	0	0	0
vogue0325	84.3	311	b26907 NZ_ALIQ01000058 Chelatococcus sp. GW1	0	0	0	0	0	0	0	0	0	0	0	0	0	0	0	0	0	0	0	0	0	0	0	0	0	0	0	0	0	0	0	0	0	0	0	0	0	0	0	0	0	0	0	0	0
vogue0328	92.2	244	b12523 NC_011144 Phenylobacterium zucineum HLK1	0	0	0	0	0	0	0	0	0	0	0	0	0	0	0	0	0	0	0	0	0	0	0	0	0	0	0	0	0	0	0	0	0	0	0	0	0	0	0	0	0	0	0	0	0
vogue0329	79.8	253	b28151 NZ_ATTI01000001 Sphingomonas phyllosphaerae 5.2	0	0	0	0	0	0	0	0	0	0	0	0	0	0	0	0	0	0	0	0	0	0	0	0	0	0	0	0	0	0	0	0	0	0	0	0	0	0	0	0	0	0	0	0	0
vogue0330	77.8	185	b23408 AONQ01000003 Magnetospirillum sp. SO-1	0	0	0	0	0	0	0	0	0	0	0	0	0	0	0	0	0	0	0	0	0	0	0	0	0	0	0	0	0	0	0	0	0	0	0	0	0	0	0	0	0	0	0	0	0
vogue0331	81	244	b19766 AGIX01000001 Mesorhizobium australicum WSM2073	0	0	0	0	0	0	0	0	0	0	0	0	0	0	0	0	0	0	0	0	0	0	0	0	0	0	0	0	0	0	0	0	0	0	0	0	0	0	0	0	0	0	0	0	0
vogue0332	93.7	238	b27630 NZ_KB900605 Sphingomonas melonis DAPP-PG 224	0	0	0	0	0	0	0	0	0	0	0	0	0	0	0	0	0	0	0	0	0	0	0	0	0	0	0	0	0	0	0	0	0	0	0	0	0	0	0	0	0	0	0	0	0
vogue0334	90.8	230	b18984 AB627074 Methylobacterium organophilum ATCC 27886	0	0	0	0	0	0	0	0	0	0	0	0	0	0	0	0	0	0	0	0	0	0	0	0	0	0	0	0	0	0	0	0	0	0	0	0	0	0	0	0	0	0	0	0	0
vogue0338	83.5	450	b18411 CP002446 Pseudoxanthomonas suwonensis 11-1	0	0	0	0	0	0	0	0	0	0	0	0	0	0	0	0	0	0	0	0	0	0	0	0	0	0	0	0	0	0	0	0	0	0	0	0	0	0	0	0	0	0	0	0	0
vogue0340	79.6	266	b13693 CP001629 Desulfomicrobium baculatum DSM 4028	0	0	0	0	0	0	0	0	0	0	0	0	0	0	0	0	0	0	0	0	0	0	0	0	0	0	0	0	0	0	0	0	0	0	0	0	0	0	0	0	0	0	0	0	0
vogue0341	83.6	274	b17587 NZ_ABIZ01000001 Verrucomicrobium spinosum DSM 4136	0	0	0	0	0	0	0	0	0	0	0	0	0	0	0	0	0	0	0	0	0	0	0	0	0	0	0	0	0	0	0	0	0	0	0	0	0	0	0	0	0	0	0	0	0
vogue0342	89	206	b19631 JF745941 Sphaerotilus natans DSM 566	0	0	0	0	0	0	0	0	0	0	0	0	0	0	0	0	0	0	0	0	0	0	0	0	0	0	0	0	0	0	0	0	0	0	0	0	0	0	0	0	0	0	0	0	0
vogue0344	84.6	427	b19067 AFHG01000059 Methyloversatilis universalis FAM5 ATCC BAA-1314	0	0	0	0	0	0	0	0	0	0	0	0	0	0	0	0	0	0	0	0	0	0	0	0	0	0	0	0	0	0	0	0	0	0	0	0	0	0	0	0	0	0	0	0	0
vogue0345	87.3	426	b21890 AGZI01000020 Massilia timonae CCUG 45783	0	0	0	0	0	0	0	0	0	0	0	0	0	0	0	0	0	0	0	0	0	0	0	0	0	0	0	0	0	0	0	0	0	0	0	0	0	0	0	0	0	0	0	0	0
vogue0346	84.2	319	b5497 NZ_AAEM01000002 Rubrivivax gelatinosus PM1	0	0	0	0	0	0	0	0	0	0	0	0	0	0	0	0	0	0	0	0	0	0	0	0	0	0	0	0	0	0	0	0	0	0	0	0	0	0	0	0	0	0	0	0	0
vogue0347	90.6	245	b27375 NZ_KB899708 Deinococcus aquatilis DSM 23025	0	0	0	0	0	0	0	0	0	0	0	0	0	0	0	0	0	0	0	0	0	0	0	0	0	0	0	0	0	0	0	0	0	0	0	0	0	0	0	0	0	0	0	0	0
vogue0348	87.3	456	b7655 NC_008392 Burkholderia cepacia (ambifaria) AMMD	0	0	0	0	0	0	0	0	0	0	0	0	0	0	0	0	0	0	0	0	0	0	0	0	0	0	0	0	0	0	0	0	0	0	0	0	0	0	0	0	0	0	0	0	0
vogue0349	92	459	b18285 CP002417 Variovorax paradoxus EPS	0	0	0	0	0	0	0	0	0	0	0	0	0	0	0	0	0	0	0	0	0	0	0	0	0	0	0	0	0	0	0	0	0	0	0	0	0	0	0	0	0	0	0	0	0
vogue0352	86.8	273	b3351 AY123681 Achromobacter piechaudii ATCC 43552	0	0	0	0	0	0	0	0	0	0	0	0	0	0	0	0	0	0	0	0	0	0	0	0	0	0	0	0	0	0	0	0	0	0	0	0	0	0	0	0	0	0	0	0	0
vogue0353	82.6	236	b215 AF104908 Burkholderia vietnamiensis DSM 11319	0	0	0	0	0	0	0	0	0	0	0	0	0	0	0	0	0	0	0	0	0	0	0	0	0	0	0	0	0	0	0	0	0	0	0	0	0	0	0	0	0	0	0	0	0
vogue0355	93.5	464	b19159 NZ_AFHI01000019 Rheinheimera sp. A13L	0	0	0	0	0	0	0	0	0	0	0	0	0	0	0	0	0	0	0	0	0	0	0	0	0	0	0	0	0	0	0	0	0	0	0	0	0	0	0	0	0	0	0	0	0
vogue0356	77.2	457	b12003 ABOX02000008 Bacterium sp. Ellin514	0	0	0	0	0	0	0	0	0	0	0	0	0	0	0	0	0	0	0	0	0	0	0	0	0	0	0	0	0	0	0	0	0	0	0	0	0	0	0	0	0	0	0	0	0
vogue0357	61.5	252	b24166 XM_004378186 Trichechus manatus latirostris	0	0	0	0	0	0	0	0	0	0	0	0	0	0	0	0	0	0	0	0	0	0	0	0	0	0	0	0	0	0	0	0	0	0	0	0	0	0	0	0	0	0	0	0	0
vogue0359	93	203	b18974 XM_003253887 Nomascus leucogenys	0	0	0	0	0	0	0	0	0	0	0	0	0	0	0	0	0	0	0	0	0	0	0	0	0	0	0	0	0	0	0	0	0	0	0	0	0	0	0	0	0	0	0	0	0
vogue0360	81.4	391	b20844 XM_003825307 Pan paniscus Ulindi	0	0	0	0	0	0	0	0	0	0	0	0	0	0	0	0	0	0	0	0	0	0	0	0	0	0	0	0	0	0	0	0	0	0	0	0	0	0	0	0	0	0	0	0	0
vogue0362	84	249	b12003 ABOX02000008 Bacterium sp. Ellin514	0	0	0	0	0	0	0	0	0	0	0	0	0	0	0	0	0	0	0	0	0	0	0	0	0	0	0	0	0	0	0	0	0	0	0	0	0	0	0	0	0	0	0	0	0
vogue0363	79.2	264	b28170 NZ_ATTJ01000001 Deinococcus sp. 2009	0	0	0	0	0	0	0	0	0	0	0	0	0	0	0	0	0	0	0	0	0	0	0	0	0	0	0	0	0	0	0	0	0	0	0	0	0	0	0	0	0	0	0	0	0
vogue0364	91.4	221	b10795 NC_011004 Rhodopseudomonas palustris TIE-1	0	0	0	0	0	0	0	0	0	0	0	0	0	0	0	0	0	0	0	0	0	0	0	0	0	0	0	0	0	0	0	0	0	0	0	0	0	0	0	0	0	0	0	0	0
vogue0365	92.3	555	b19879 AP012206 Bradyrhizobium japonicum USDA 6	0	0	0	0	0	0	0	0	0	0	0	0	0	0	0	0	0	0	0	0	0	0	0	0	0	0	0	0	0	0	0	0	0	0	0	0	0	0	0	0	0	0	0	0	0
vogue0367	93.2	229	b5040 AJ633545 Myxococcus xanthus	0	0	0	0	0	0	0	0	0	0	0	0	0	0	0	0	0	0	0	0	0	0	0	0	0	0	0	0	0	0	0	0	0	0	0	0	0	0	0	0	0	0	0	0	0
vogue0369	88.4	232	b18985 AB627073 Methylobacterium marchantiae JT1	0	0	0	0	0	0	0	0	0	0	0	0	0	0	0	0	0	0	0	0	0	0	0	0	0	0	0	0	0	0	0	0	0	0	0	0	0	0	0	0	0	0	0	0	0
vogue0370	78.3	218	b21180 AMRL01000038 Oceanibaculum indicum P24	0	0	0	0	0	0	0	0	0	0	0	0	0	0	0	0	0	0	0	0	0	0	0	0	0	0	0	0	0	0	0	0	0	0	0	0	0	0	0	0	0	0	0	0	0
vogue0372	88.8	555	b12434 EU790582 Brucella suis biovar 1 ATCC 23444	0	0	0	0	0	0	0	0	0	0	0	0	0	0	0	0	0	0	0	0	0	0	0	0	0	0	0	0	0	0	0	0	0	0	0	0	0	0	0	0	0	0	0	0	0
vogue0373	91.7	224	b27414 NZ_CAIU01000031 Pseudaminobacter salicylatoxidans KCT001	0	0	0	0	0	0	0	0	0	0	0	0	0	0	0	0	0	0	0	0	0	0	0	0	0	0	0	0	0	0	0	0	0	0	0	0	0	0	0	0	0	0	0	0	0
vogue0375	73	450	b18172 AENY01000095 Thermaerobacter subterraneus DSM 13965	0	0	0	0	0	0	0	0	0	0	0	0	0	0	0	0	0	0	0	0	0	0	0	0	0	0	0	0	0	0	0	0	0	0	0	0	0	0	0	0	0	0	0	0	0
vogue0376	95.1	232	b24327 ANPA01000003 Methylobacterium mesophilicum SR1.6/6 3	0	0	0	0	0	0	0	0	0	0	0	0	0	0	0	0	0	0	0	0	0	0	0	0	0	0	0	0	0	0	0	0	0	0	0	0	0	0	0	0	0	0	0	0	0
vogue0379	85.7	491	b10309 CP000140 Parabacteroides distasonis ATCC 8503	0	0	0	0	0	0	0	0	0	0	0	0	0	0	0	0	0	0	0	0	0	0	0	0	0	0	0	0	0	0	0	0	0	0	0	0	0	0	0	0	0	0	0	0	0
vogue0380	84.2	449	b10309 CP000140 Parabacteroides distasonis ATCC 8503	0	0	0	0	0	0	0	0	0	0	0	0	0	0	0	0	0	0	0	0	0	0	0	0	0	0	0	0	0	0	0	0	0	0	0	0	0	0	0	0	0	0	0	0	0
vogue0381	69.4	471	b17639 AB547584 Porphyromonas gulae JCM 13865	0	0	0	0	0	0	0	0	0	0	0	0	0	0	0	0	0	0	0	0	0	0	0	0	0	0	0	0	0	0	0	0	0	0	0	0	0	0	0	0	0	0	0	0	0
vogue0383	84.6	409	b19280 AFPW01000041 Prevotella dentalis DSM 3688	0	0	0	0	0	0	0	0	0	0	0	0	0	0	0	0	0	0	0	0	0	0	0	0	0	0	0	0	0	0	0	0	0	0	0	0	0	0	0	0	0	0	0	0	0
vogue0384	89.3	467	b27945 BATB01000012 Loktanella cinnabarina LL-001	0	0	0	0	0	0	0	0	0	0	0	0	0	0	0	0	0	0	0	0	0	0	0	0	0	0	0	0	0	0	0	0	0	0	0	0	0	0	0	0	0	0	0	0	0
vogue0388	96.9	483	b21566 NZ_AJLO01000008 Pseudomonas geniculata N1	0	0	0	0	0	0	0	0	0	0	0	0	0	0	0	0	0	0	0	0	0	0	0	0	0	0	0	0	0	0	0	0	0	0	0	0	0	0	0	0	0	0	0	0	0
vogue0389	90.8	237	b26627 ASTJ01000012 Halomonas anticariensis FP35 DSM 16096	0	0	0	0	0	0	0	0	0	0	0	0	0	0	0	0	0	0	0	0	0	0	0	0	0	0	0	0	0	0	0	0	0	0	0	0	0	0	0	0	0	0	0	0	0
vogue0390	82	271	b18411 CP002446 Pseudoxanthomonas suwonensis 11-1	0	0	0	0	0	0	0	0	0	0	0	0	0	0	0	0	0	0	0	0	0	0	0	0	0	0	0	0	0	0	0	0	0	0	0	0	0	0	0	0	0	0	0	0	0
vogue0391	91	201	b10259 EF685232 Delftia acidovorans ATCC 15668	0	0	0	0	0	0	0	0	0	0	0	0	0	0	0	0	0	0	0	0	0	0	0	0	0	0	0	0	0	0	0	0	0	0	0	0	0	0	0	0	0	0	0	0	0
vogue0392	91.6	233	b18884 CP002657 Alicycliphilus denitrificans K601 DSM 14773	0	0	0	0	0	0	0	0	0	0	0	0	0	0	0	0	0	0	0	0	0	0	0	0	0	0	0	0	0	0	0	0	0	0	0	0	0	0	0	0	0	0	0	0	0
vogue0394	75	462	b26593 ASTA01000016 Anaerotruncus sp. G3	0	0	0	0	0	0	0	0	0	0	0	0	0	0	0	0	0	0	0	0	0	0	0	0	0	0	0	0	0	0	0	0	0	0	0	0	0	0	0	0	0	0	0	0	0
vogue0395	79.3	317	b6796 AY691235 Flavonifractor plautii ATCC 49531	0	0	0	0	0	0	0	0	0	0	0	0	0	0	0	0	0	0	0	0	0	0	0	0	0	0	0	0	0	0	0	0	0	0	0	0	0	0	0	0	0	0	0	0	0
vogue0401	76.7	355	b6855 AY691294 Ruminococcus bromii ATCC 27255	0	0	0	0	0	0	0	0	0	0	0	0	0	0	0	0	0	0	0	0	0	0	0	0	0	0	0	0	0	0	0	0	0	0	0	0	0	0	0	0	0	0	0	0	0
vogue0402	80.4	244	b18814 AFBB01000007 Dialister micraerophilus DSM 19965	0	0	0	0	0	0	0	0	0	0	0	0	0	0	0	0	0	0	0	0	0	0	0	0	0	0	0	0	0	0	0	0	0	0	0	0	0	0	0	0	0	0	0	0	0
vogue0403	96.9	254	b19134 NZ_AFIJ01000035 Megasphaera sp. UPII 199-6 NULL	0	0	0	0	0	0	0	0	0	0	0	0	0	0	0	0	0	0	0	0	0	0	0	0	0	0	0	0	0	0	0	0	0	0	0	0	0	0	0	0	0	0	0	0	0
vogue0405	72	561	b6851 AY691290 Prevotella zoogleoformans ATCC 33285	0	0	0	0	0	0	0	0	0	0	0	0	0	0	0	0	0	0	0	0	0	0	0	0	0	0	0	0	0	0	0	0	0	0	0	0	0	0	0	0	0	0	0	0	0
vogue0406	70.3	219	b3398 AY123732 Listeria monocytogenes ATCC 15313	0	0	0	0	0	0	0	0	0	0	0	0	0	0	0	0	0	0	0	0	0	0	0	0	0	0	0	0	0	0	0	0	0	0	0	0	0	0	0	0	0	0	0	0	0
vogue0407	65.8	257	b6810 AY691249 Desulfotomaculum ruminis ATCC 23193	0	0	0	0	0	0	0	0	0	0	0	0	0	0	0	0	0	0	0	0	0	0	0	0	0	0	0	0	0	0	0	0	0	0	0	0	0	0	0	0	0	0	0	0	0
vogue0410	97.1	563	b3355 AY123682 Acinetobacter calcoaceticus ATCC 23055	0	0	0	0	0	0	0	0	0	0	0	0	0	0	0	0	0	0	0	0	0	0	0	0	0	0	0	0	0	0	0	0	0	0	0	0	0	0	0	0	0	0	0	0	0
vogue0411	63.7	511	b25908 APLF01000014 Psychroflexus gondwanensis ACAM 44 ATCC 51278	0	0	0	0	0	0	0	0	0	0	0	0	0	0	0	0	0	0	0	0	0	0	0	0	0	0	0	0	0	0	0	0	0	0	0	0	0	0	0	0	0	0	0	0	0
vogue0414	86.8	462	b17669 AB547567 Parabacteroides goldsteinii JCM 13446	0	0	0	0	0	0	0	0	0	0	0	0	0	0	0	0	0	0	0	0	0	0	0	0	0	0	0	0	0	0	0	0	0	0	0	0	0	0	0	0	0	0	0	0	0
vogue0416	78.9	308	b1088 AF335328 Terrimonas ferruginea ATCC 13524	0	0	0	0	0	0	0	0	0	0	0	0	0	0	0	0	0	0	0	0	0	0	0	0	0	0	0	0	0	0	0	0	0	0	0	0	0	0	0	0	0	0	0	0	0
vogue0417	85.4	555	b26020 APON01000018 Acinetobacter johnsonii CIP 64.6	0	0	0	0	0	0	0	0	0	0	0	0	0	0	0	0	0	0	0	0	0	0	0	0	0	0	0	0	0	0	0	0	0	0	0	0	0	0	0	0	0	0	0	0	0
vogue0419	70.7	504	b13607 NC_013943 Denitrovibrio acetiphilus DSM 12809	0	0	0	0	0	0	0	0	0	0	0	0	0	0	0	0	0	0	0	0	0	0	0	0	0	0	0	0	0	0	0	0	0	0	0	0	0	0	0	0	0	0	0	0	0
vogue0420	85.2	270	b18174 AENZ01000062 Alistipes sp. HGB5	0	0	0	0	0	0	0	0	0	0	0	0	0	0	0	0	0	0	0	0	0	0	0	0	0	0	0	0	0	0	0	0	0	0	0	0	0	0	0	0	0	0	0	0	0
vogue0421	85.5	558	b16661 FP929032 Alistipes shahii WAL 8301	0	0	0	0	0	0	0	0	0	0	0	0	0	0	0	0	0	0	0	0	0	0	0	0	0	0	0	0	0	0	0	0	0	0	0	0	0	0	0	0	0	0	0	0	0
vogue0422	73.6	451	b18174 AENZ01000062 Alistipes sp. HGB5	0	0	0	0	0	0	0	0	0	0	0	0	0	0	0	0	0	0	0	0	0	0	0	0	0	0	0	0	0	0	0	0	0	0	0	0	0	0	0	0	0	0	0	0	0
vogue0424	74.8	562	b16661 FP929032 Alistipes shahii WAL 8301	0	0	0	0	0	0	0	0	0	0	0	0	0	0	0	0	0	0	0	0	0	0	0	0	0	0	0	0	0	0	0	0	0	0	0	0	0	0	0	0	0	0	0	0	0
vogue0425	79.5	407	b18405 AB608730 Methylobacterium jeotgali LMG 23639	0	0	0	0	0	0	0	0	0	0	0	0	0	0	0	0	0	0	0	0	0	0	0	0	0	0	0	0	0	0	0	0	0	0	0	0	0	0	0	0	0	0	0	0	0
vogue0426	82.1	306	b15872 CP002431 Desulfovibrio aespoeensis Aspo-2 ATCC 700646	0	0	0	0	0	0	0	0	0	0	0	0	0	0	0	0	0	0	0	0	0	0	0	0	0	0	0	0	0	0	0	0	0	0	0	0	0	0	0	0	0	0	0	0	0
vogue0428	84	294	b3372 AY123659 Brevundimonas diminuta ATCC 11568	0	0	0	0	0	0	0	0	0	0	0	0	0	0	0	0	0	0	0	0	0	0	0	0	0	0	0	0	0	0	0	0	0	0	0	0	0	0	0	0	0	0	0	0	0
vogue0429	72.4	560	b4458 NC_007794 Novosphingobium aromaticivorans SMCC F199 DSM 12444	0	0	0	0	0	0	0	0	0	0	0	0	0	0	0	0	0	0	0	0	0	0	0	0	0	0	0	0	0	0	0	0	0	0	0	0	0	0	0	0	0	0	0	0	0
vogue0430	86.2	216	b27286 NZ_AKXR01001731 Cupriavidus basilensis B-8	0	0	0	0	0	0	0	0	0	0	0	0	0	0	0	0	0	0	0	0	0	0	0	0	0	0	0	0	0	0	0	0	0	0	0	0	0	0	0	0	0	0	0	0	0
vogue0431	90.9	476	b28151 NZ_ATTI01000001 Sphingomonas phyllosphaerae 5.2	0	0	0	0	0	0	0	0	0	0	0	0	0	0	0	0	0	0	0	0	0	0	0	0	0	0	0	0	0	0	0	0	0	0	0	0	0	0	0	0	0	0	0	0	0
vogue0432	90.8	431	b27738 ATHO01000063 Sphingobium quisquiliarum P25	0	0	0	0	0	0	0	0	0	0	0	0	0	0	0	0	0	0	0	0	0	0	0	0	0	0	0	0	0	0	0	0	0	0	0	0	0	0	0	0	0	0	0	0	0
vogue0433	70.5	449	b19676 AGFE01000018 Thermobacillus composti KWC4 DSM 18247	0	0	0	0	0	0	0	0	0	0	0	0	0	0	0	0	0	0	0	0	0	0	0	0	0	0	0	0	0	0	0	0	0	0	0	0	0	0	0	0	0	0	0	0	0
vogue0434	92	264	b26854 NZ_KB907805 Hymenobacter aerophilus DSM 13606	0	0	0	0	0	0	0	0	0	0	0	0	0	0	0	0	0	0	0	0	0	0	0	0	0	0	0	0	0	0	0	0	0	0	0	0	0	0	0	0	0	0	0	0	0
vogue0435	94.8	252	b26854 NZ_KB907805 Hymenobacter aerophilus DSM 13606	0	0	0	0	0	0	0	0	0	0	0	0	0	0	0	0	0	0	0	0	0	0	0	0	0	0	0	0	0	0	0	0	0	0	0	0	0	0	0	0	0	0	0	0	0
vogue0437	68.2	552	b18953 NC_015500 Treponema brennaborense DSM 12168	0	0	0	0	0	0	0	0	0	0	0	0	0	0	0	0	0	0	0	0	0	0	0	0	0	0	0	0	0	0	0	0	0	0	0	0	0	0	0	0	0	0	0	0	0
vogue0438	67.8	450	b28085 AWXA01000027 Megasphaera sp. BV3C16-1	0	0	0	0	0	0	0	0	0	0	0	0	0	0	0	0	0	0	0	0	0	0	0	0	0	0	0	0	0	0	0	0	0	0	0	0	0	0	0	0	0	0	0	0	0
vogue0439	99.8	428	b28085 AWXA01000027 Megasphaera sp. BV3C16-1	0	0	0	0	0	0	0	0	0	0	0	0	0	0	0	0	0	0	0	0	0	0	0	0	0	0	0	0	0	0	0	0	0	0	0	0	0	0	0	0	0	0	0	0	0
vogue0442	95.5	556	b18290 AEPZ01000012 Mobiluncus curtisii subsp. holmesii ATCC 35242	0	0	0	0	0	0	0	0	0	0	0	0	0	0	0	0	0	0	0	0	0	0	0	0	0	0	0	0	0	0	0	0	0	0	0	0	0	0	0	0	0	0	0	0	0
vogue0443	87.3	262	b27414 NZ_CAIU01000031 Pseudaminobacter salicylatoxidans KCT001	0	0	0	0	0	0	0	0	0	0	0	0	0	0	0	0	0	0	0	0	0	0	0	0	0	0	0	0	0	0	0	0	0	0	0	0	0	0	0	0	0	0	0	0	0
vogue0446	77.2	502	b28089 NZ_ATVI01000010 Nevskia ramosa DSM 11499	0	0	0	0	0	0	0	0	0	0	0	0	0	0	0	0	0	0	0	0	0	0	0	0	0	0	0	0	0	0	0	0	0	0	0	0	0	0	0	0	0	0	0	0	0
vogue0449	98.1	265	b27841 AVSS01000012 Pantoea dispersa EGD-AAK13	0	0	0	0	0	0	0	0	0	0	0	0	0	0	0	0	0	0	0	0	0	0	0	0	0	0	0	0	0	0	0	0	0	0	0	0	0	0	0	0	0	0	0	0	0
vogue0451	92.5	427	b5040 AJ633545 Myxococcus xanthus	0	0	0	0	0	0	0	0	0	0	0	0	0	0	0	0	0	0	0	0	0	0	0	0	0	0	0	0	0	0	0	0	0	0	0	0	0	0	0	0	0	0	0	0	0
vogue0452	88.5	320	b27414 NZ_CAIU01000031 Pseudaminobacter salicylatoxidans KCT001	0	0	0	0	0	0	0	0	0	0	0	0	0	0	0	0	0	0	0	0	0	0	0	0	0	0	0	0	0	0	0	0	0	0	0	0	0	0	0	0	0	0	0	0	0
vogue0453	85.8	395	b27274 AUDA01000063 Sphingobium chinhatense IP26	0	0	0	0	0	0	0	0	0	0	0	0	0	0	0	0	0	0	0	0	0	0	0	0	0	0	0	0	0	0	0	0	0	0	0	0	0	0	0	0	0	0	0	0	0
vogue0454	85.4	247	b27690 AQPH01000132 Phaeospirillum fulvum MGU-K5	0	0	0	0	0	0	0	0	0	0	0	0	0	0	0	0	0	0	0	0	0	0	0	0	0	0	0	0	0	0	0	0	0	0	0	0	0	0	0	0	0	0	0	0	0
vogue0455	90.7	463	b27630 NZ_KB900605 Sphingomonas melonis DAPP-PG 224	0	0	0	0	0	0	0	0	0	0	0	0	0	0	0	0	0	0	0	0	0	0	0	0	0	0	0	0	0	0	0	0	0	0	0	0	0	0	0	0	0	0	0	0	0
vogue0457	74.5	469	b24327 ANPA01000003 Methylobacterium mesophilicum SR1.6/6 3	0	0	0	0	0	0	0	0	0	0	0	0	0	0	0	0	0	0	0	0	0	0	0	0	0	0	0	0	0	0	0	0	0	0	0	0	0	0	0	0	0	0	0	0	0
vogue0458	80	455	b26783 NZ_ARWB01000001 Methylopila sp. M107	0	0	0	0	0	0	0	0	0	0	0	0	0	0	0	0	0	0	0	0	0	0	0	0	0	0	0	0	0	0	0	0	0	0	0	0	0	0	0	0	0	0	0	0	0
vogue0459	86.2	319	b27274 AUDA01000063 Sphingobium chinhatense IP26	0	0	0	0	0	0	0	0	0	0	0	0	0	0	0	0	0	0	0	0	0	0	0	0	0	0	0	0	0	0	0	0	0	0	0	0	0	0	0	0	0	0	0	0	0
vogue0460	77.6	431	b17663 AB547561 Barnesiella viscericola JCM 13660	0	0	0	0	0	0	0	0	0	0	0	0	0	0	0	0	0	0	0	0	0	0	0	0	0	0	0	0	0	0	0	0	0	0	0	0	0	0	0	0	0	0	0	0	0
vogue0461	78	559	b17663 AB547561 Barnesiella viscericola JCM 13660	0	0	0	0	0	0	0	0	0	0	0	0	0	0	0	0	0	0	0	0	0	0	0	0	0	0	0	0	0	0	0	0	0	0	0	0	0	0	0	0	0	0	0	0	0
vogue0463	80.3	558	b17643 AB547580 Porphyromonas endodontalis JCM 8526	0	0	0	0	0	0	0	0	0	0	0	0	0	0	0	0	0	0	0	0	0	0	0	0	0	0	0	0	0	0	0	0	0	0	0	0	0	0	0	0	0	0	0	0	0
vogue0464	85.9	488	b17591 AB547632 Prevotella stercorea JCM 13469	0	0	0	0	0	0	0	0	0	0	0	0	0	0	0	0	0	0	0	0	0	0	0	0	0	0	0	0	0	0	0	0	0	0	0	0	0	0	0	0	0	0	0	0	0
vogue0466	81	561	b17631 AB547592 Prevotella baroniae JCM 13447	0	0	0	0	0	0	0	0	0	0	0	0	0	0	0	0	0	0	0	0	0	0	0	0	0	0	0	0	0	0	0	0	0	0	0	0	0	0	0	0	0	0	0	0	0
vogue0467	81.5	502	b17591 AB547632 Prevotella stercorea JCM 13469	0	0	0	0	0	0	0	0	0	0	0	0	0	0	0	0	0	0	0	0	0	0	0	0	0	0	0	0	0	0	0	0	0	0	0	0	0	0	0	0	0	0	0	0	0
vogue0468	85.7	564	b17591 AB547632 Prevotella stercorea JCM 13469	0	0	0	0	0	0	0	0	0	0	0	0	0	0	0	0	0	0	0	0	0	0	0	0	0	0	0	0	0	0	0	0	0	0	0	0	0	0	0	0	0	0	0	0	0
vogue0470	81.4	424	b17631 AB547592 Prevotella baroniae JCM 13447	0	0	0	0	0	0	0	0	0	0	0	0	0	0	0	0	0	0	0	0	0	0	0	0	0	0	0	0	0	0	0	0	0	0	0	0	0	0	0	0	0	0	0	0	0
vogue0471	85.1	403	b17591 AB547632 Prevotella stercorea JCM 13469	0	0	0	0	0	0	0	0	0	0	0	0	0	0	0	0	0	0	0	0	0	0	0	0	0	0	0	0	0	0	0	0	0	0	0	0	0	0	0	0	0	0	0	0	0
vogue0473	76.5	333	b6796 AY691235 Flavonifractor plautii ATCC 49531	0	0	0	0	0	0	0	0	0	0	0	0	0	0	0	0	0	0	0	0	0	0	0	0	0	0	0	0	0	0	0	0	0	0	0	0	0	0	0	0	0	0	0	0	0
vogue0474	74.3	554	b10849 NZ_ABGD02000012 Anaerotruncus colihominis DSM17241	0	0	0	0	0	0	0	0	0	0	0	0	0	0	0	0	0	0	0	0	0	0	0	0	0	0	0	0	0	0	0	0	0	0	0	0	0	0	0	0	0	0	0	0	0
vogue0476	81.2	477	b9179 DQ681229 Atopostipes suicloacalis PPC79	0	0	0	0	0	0	0	0	0	0	0	0	0	0	0	0	0	0	0	0	0	0	0	0	0	0	0	0	0	0	0	0	0	0	0	0	0	0	0	0	0	0	0	0	0
vogue0477	91.4	267	b27515 NZ_HE610718 Peptoniphilus senegalensis JC140	0	0	0	0	0	0	0	0	0	0	0	0	0	0	0	0	0	0	0	0	0	0	0	0	0	0	0	0	0	0	0	0	0	0	0	0	0	0	0	0	0	0	0	0	0
vogue0479	76.2	553	b18218 NZ_AENN01000017 Eremococcus coleocola ACS-139-V-Col8	0	0	0	0	0	0	0	0	0	0	0	0	0	0	0	0	0	0	0	0	0	0	0	0	0	0	0	0	0	0	0	0	0	0	0	0	0	0	0	0	0	0	0	0	0
vogue0480	84.7	223	b17591 AB547632 Prevotella stercorea JCM 13469	0	0	0	0	0	0	0	0	0	0	0	0	0	0	0	0	0	0	0	0	0	0	0	0	0	0	0	0	0	0	0	0	0	0	0	0	0	0	0	0	0	0	0	0	0
vogue0481	71.7	430	b7493 AY922373 Cytophaga hutchinsonii ATCC 33406D	0	0	0	0	0	0	0	0	0	0	0	0	0	0	0	0	0	0	0	0	0	0	0	0	0	0	0	0	0	0	0	0	0	0	0	0	0	0	0	0	0	0	0	0	0
vogue0482	92.1	558	b26988 NZ_HE999447 Prevotella conceptionensis 9403948	0	0	0	0	0	0	0	0	0	0	0	0	0	0	0	0	0	0	0	0	0	0	0	0	0	0	0	0	0	0	0	0	0	0	0	0	0	0	0	0	0	0	0	0	0
vogue0483	83.1	295	b17476 ADWO01000086 Prevotella bryantii B14	0	0	0	0	0	0	0	0	0	0	0	0	0	0	0	0	0	0	0	0	0	0	0	0	0	0	0	0	0	0	0	0	0	0	0	0	0	0	0	0	0	0	0	0	0
vogue0486	82.2	555	b17630 AB547593 Prevotella bergensis JCM 13869	0	0	0	0	0	0	0	0	0	0	0	0	0	0	0	0	0	0	0	0	0	0	0	0	0	0	0	0	0	0	0	0	0	0	0	0	0	0	0	0	0	0	0	0	0
vogue0488	82	333	b6838 AY691277 Prevotella buccae ATCC 33574	0	0	0	0	0	0	0	0	0	0	0	0	0	0	0	0	0	0	0	0	0	0	0	0	0	0	0	0	0	0	0	0	0	0	0	0	0	0	0	0	0	0	0	0	0
vogue0489	91.9	326	b19134 NZ_AFIJ01000035 Megasphaera sp. UPII 199-6 NULL	0	0	0	0	0	0	0	0	0	0	0	0	0	0	0	0	0	0	0	0	0	0	0	0	0	0	0	0	0	0	0	0	0	0	0	0	0	0	0	0	0	0	0	0	0
vogue0491	84.3	199	b19178 GL945017 Prevotella multisaccharivorax DSM 17128	0	0	0	0	0	0	0	0	0	0	0	0	0	0	0	0	0	0	0	0	0	0	0	0	0	0	0	0	0	0	0	0	0	0	0	0	0	0	0	0	0	0	0	0	0
vogue0492	76.8	276	b28068 NZ_AWXC01000011 Prevotella sp. BV3P1	0	0	0	0	0	0	0	0	0	0	0	0	0	0	0	0	0	0	0	0	0	0	0	0	0	0	0	0	0	0	0	0	0	0	0	0	0	0	0	0	0	0	0	0	0
vogue0497	74.7	298	b6771 AY691210 Bacteroides eggerthii ATCC 27754	0	0	0	0	0	0	0	0	0	0	0	0	0	0	0	0	0	0	0	0	0	0	0	0	0	0	0	0	0	0	0	0	0	0	0	0	0	0	0	0	0	0	0	0	0
vogue0498	81.4	317	b28180 NZ_KQ959565 Clostridiales sp. KA00274	0	0	0	0	0	0	0	0	0	0	0	0	0	0	0	0	0	0	0	0	0	0	0	0	0	0	0	0	0	0	0	0	0	0	0	0	0	0	0	0	0	0	0	0	0
vogue0499	80.1	206	b17633 AB547590 Prevotella albensis JCM 12258	0	0	0	0	0	0	0	0	0	0	0	0	0	0	0	0	0	0	0	0	0	0	0	0	0	0	0	0	0	0	0	0	0	0	0	0	0	0	0	0	0	0	0	0	0
vogue0500	84	289	b17630 AB547593 Prevotella bergensis JCM 13869	0	0	0	0	0	0	0	0	0	0	0	0	0	0	0	0	0	0	0	0	0	0	0	0	0	0	0	0	0	0	0	0	0	0	0	0	0	0	0	0	0	0	0	0	0
vogue0501	73.7	437	b18174 AENZ01000062 Alistipes sp. HGB5	0	0	0	0	0	0	0	0	0	0	0	0	0	0	0	0	0	0	0	0	0	0	0	0	0	0	0	0	0	0	0	0	0	0	0	0	0	0	0	0	0	0	0	0	0
vogue0502	74.7	449	b26593 ASTA01000016 Anaerotruncus sp. G3	0	0	0	0	0	0	0	0	0	0	0	0	0	0	0	0	0	0	0	0	0	0	0	0	0	0	0	0	0	0	0	0	0	0	0	0	0	0	0	0	0	0	0	0	0
vogue0510	75.1	275	b19280 AFPW01000041 Prevotella dentalis DSM 3688	0	0	0	0	0	0	0	0	0	0	0	0	0	0	0	0	0	0	0	0	0	0	0	0	0	0	0	0	0	0	0	0	0	0	0	0	0	0	0	0	0	0	0	0	0
vogue0511	77.2	336	b18174 AENZ01000062 Alistipes sp. HGB5	0	0	0	0	0	0	0	0	0	0	0	0	0	0	0	0	0	0	0	0	0	0	0	0	0	0	0	0	0	0	0	0	0	0	0	0	0	0	0	0	0	0	0	0	0
vogue0512	64	255	b27273 ATHI01000027 Desulfovibrio alkalitolerans DSM 16529	0	0	0	0	0	0	0	0	0	0	0	0	0	0	0	0	0	0	0	0	0	0	0	0	0	0	0	0	0	0	0	0	0	0	0	0	0	0	0	0	0	0	0	0	0
vogue0513	65.2	265	b10849 NZ_ABGD02000012 Anaerotruncus colihominis DSM17241	0	0	0	0	0	0	0	0	0	0	0	0	0	0	0	0	0	0	0	0	0	0	0	0	0	0	0	0	0	0	0	0	0	0	0	0	0	0	0	0	0	0	0	0	0
vogue0514	68.7	558	b19742 ADLD01000009 Alistipes indistinctus YIT 12060	0	0	0	0	0	0	0	0	0	0	0	0	0	0	0	0	0	0	0	0	0	0	0	0	0	0	0	0	0	0	0	0	0	0	0	0	0	0	0	0	0	0	0	0	0
vogue0515	75.2	560	b16661 FP929032 Alistipes shahii WAL 8301	0	0	0	0	0	0	0	0	0	0	0	0	0	0	0	0	0	0	0	0	0	0	0	0	0	0	0	0	0	0	0	0	0	0	0	0	0	0	0	0	0	0	0	0	0
vogue0517	77.1	319	b9179 DQ681229 Atopostipes suicloacalis PPC79	0	0	0	0	0	0	0	0	0	0	0	0	0	0	0	0	0	0	0	0	0	0	0	0	0	0	0	0	0	0	0	0	0	0	0	0	0	0	0	0	0	0	0	0	0
vogue0520	82.7	300	b9477 CP000655 Polynucleobacter necessarius subsp. asymbioticus QLW-P1DMWA-1	0	0	0	0	0	0	0	0	0	0	0	0	0	0	0	0	0	0	0	0	0	0	0	0	0	0	0	0	0	0	0	0	0	0	0	0	0	0	0	0	0	0	0	0	0
vogue0521	78.4	356	b15348 NC_015437 Selenomonas sputigena ATCC 35185	0	0	0	0	0	0	0	0	0	0	0	0	0	0	0	0	0	0	0	0	0	0	0	0	0	0	0	0	0	0	0	0	0	0	0	0	0	0	0	0	0	0	0	0	0
vogue0522	62.3	222	b20868 CP001560 Escherichia blattae DSM 4481	0	0	0	0	0	0	0	0	0	0	0	0	0	0	0	0	0	0	0	0	0	0	0	0	0	0	0	0	0	0	0	0	0	0	0	0	0	0	0	0	0	0	0	0	0
vogue0524	70.6	261	b3398 AY123732 Listeria monocytogenes ATCC 15313	0	0	0	0	0	0	0	0	0	0	0	0	0	0	0	0	0	0	0	0	0	0	0	0	0	0	0	0	0	0	0	0	0	0	0	0	0	0	0	0	0	0	0	0	0
vogue0525	73.7	235	b27923 AWVF01000020 Ruminococcus callidus ATCC 27760	0	0	0	0	0	0	0	0	0	0	0	0	0	0	0	0	0	0	0	0	0	0	0	0	0	0	0	0	0	0	0	0	0	0	0	0	0	0	0	0	0	0	0	0	0
vogue0526	78.8	237	b7450 AY562570 Lactobacillus crispatus CECT4840	0	0	0	0	0	0	0	0	0	0	0	0	0	0	0	0	0	0	0	0	0	0	0	0	0	0	0	0	0	0	0	0	0	0	0	0	0	0	0	0	0	0	0	0	0
vogue0527	76.2	329	b26928 NZ_AKIF01000153 Alkalibacillus haloalkaliphilus C5	0	0	0	0	0	0	0	0	0	0	0	0	0	0	0	0	0	0	0	0	0	0	0	0	0	0	0	0	0	0	0	0	0	0	0	0	0	0	0	0	0	0	0	0	0
vogue0536	85.8	318	b28092 NZ_ATUE01000007 Perlucidibaca piscinae DSM 21586	0	0	0	0	0	0	0	0	0	0	0	0	0	0	0	0	0	0	0	0	0	0	0	0	0	0	0	0	0	0	0	0	0	0	0	0	0	0	0	0	0	0	0	0	0
vogue0542	82.2	254	b26346 NZ_AMXC01000019 Thauera sp. 63	0	0	0	0	0	0	0	0	0	0	0	0	0	0	0	0	0	0	0	0	0	0	0	0	0	0	0	0	0	0	0	0	0	0	0	0	0	0	0	0	0	0	0	0	0
vogue0543	85.9	232	b27552 NZ_KB894769 Brachymonas chironomi DSM 19884	0	0	0	0	0	0	0	0	0	0	0	0	0	0	0	0	0	0	0	0	0	0	0	0	0	0	0	0	0	0	0	0	0	0	0	0	0	0	0	0	0	0	0	0	0
vogue0548	91	288	b24033 CP004013 Ralstonia solanacearum FQY_4 megaplasmid	0	0	0	0	0	0	0	0	0	0	0	0	0	0	0	0	0	0	0	0	0	0	0	0	0	0	0	0	0	0	0	0	0	0	0	0	0	0	0	0	0	0	0	0	0
vogue0549	84.9	247	b27552 NZ_KB894769 Brachymonas chironomi DSM 19884	0	0	0	0	0	0	0	0	0	0	0	0	0	0	0	0	0	0	0	0	0	0	0	0	0	0	0	0	0	0	0	0	0	0	0	0	0	0	0	0	0	0	0	0	0
vogue0553	64.6	560	b827 AF245669 Enterococcus rattus 2705-87 2705-87	0	0	0	0	0	0	0	0	0	0	0	0	0	0	0	0	0	0	0	0	0	0	0	0	0	0	0	0	0	0	0	0	0	0	0	0	0	0	0	0	0	0	0	0	0
vogue0554	66.6	326	b12586 NC_011296 Thermodesulfovibrio yellowstonii DSM 11347	0	0	0	0	0	0	0	0	0	0	0	0	0	0	0	0	0	0	0	0	0	0	0	0	0	0	0	0	0	0	0	0	0	0	0	0	0	0	0	0	0	0	0	0	0
vogue0555	71.9	551	b6782 AY691221 Clostridium sphenoides ATCC 19403	0	0	0	0	0	0	0	0	0	0	0	0	0	0	0	0	0	0	0	0	0	0	0	0	0	0	0	0	0	0	0	0	0	0	0	0	0	0	0	0	0	0	0	0	0
vogue0556	90.4	478	b18514 AEVD01000004 Streptococcus infantis ATCC 700779	0	0	0	0	0	0	0	0	0	0	0	0	0	0	0	0	0	0	0	0	0	0	0	0	0	0	0	0	0	0	0	0	0	0	0	0	0	0	0	0	0	0	0	0	0
vogue0557	80.2	321	b26912 NZ_ALEF01000004 Virgibacillus halodenitrificans 1806	0	0	0	0	0	0	0	0	0	0	0	0	0	0	0	0	0	0	0	0	0	0	0	0	0	0	0	0	0	0	0	0	0	0	0	0	0	0	0	0	0	0	0	0	0
vogue0559	98.2	454	b20443 HE613569 Streptococcus macedonicus ACA-DC 198	0	0	0	0	0	0	0	0	0	0	0	0	0	0	0	0	0	0	0	0	0	0	0	0	0	0	0	0	0	0	0	0	0	0	0	0	0	0	0	0	0	0	0	0	0
vogue0560	72	304	b19630 JF745942 Tetrasphaera australiensis DSM 12890	0	0	0	0	0	0	0	0	0	0	0	0	0	0	0	0	0	0	0	0	0	0	0	0	0	0	0	0	0	0	0	0	0	0	0	0	0	0	0	0	0	0	0	0	0
vogue0566	78.7	560	b20133 BAEG01000083 Arthrobacter globiformis NBRC 12137	0	0	0	0	0	0	0	0	0	0	0	0	0	0	0	0	0	0	0	0	0	0	0	0	0	0	0	0	0	0	0	0	0	0	0	0	0	0	0	0	0	0	0	0	0
vogue0567	82.4	222	b19266 FQ859185 Streptomyces cattleya NRRL 8057	0	0	0	0	0	0	0	0	0	0	0	0	0	0	0	0	0	0	0	0	0	0	0	0	0	0	0	0	0	0	0	0	0	0	0	0	0	0	0	0	0	0	0	0	0
vogue0569	83.8	482	b3428 AY123718 Rothia mucilaginosa ATCC 25296	0	0	0	0	0	0	0	0	0	0	0	0	0	0	0	0	0	0	0	0	0	0	0	0	0	0	0	0	0	0	0	0	0	0	0	0	0	0	0	0	0	0	0	0	0
vogue0570	83.4	254	b21018 NZ_AGWP01000004 Actinomyces neuii subsp. anitratus BVS029A5	0	0	0	0	0	0	0	0	0	0	0	0	0	0	0	0	0	0	0	0	0	0	0	0	0	0	0	0	0	0	0	0	0	0	0	0	0	0	0	0	0	0	0	0	0
vogue0571	69.6	405	b10644 ABCC02000057 Clostridium bolteae ATCC BAA-613	0	0	0	0	0	0	0	0	0	0	0	0	0	0	0	0	0	0	0	0	0	0	0	0	0	0	0	0	0	0	0	0	0	0	0	0	0	0	0	0	0	0	0	0	0
vogue0572	76.1	219	b26461 NZ_ALNO01000007 Slackia sp. CM382	0	0	0	0	0	0	0	0	0	0	0	0	0	0	0	0	0	0	0	0	0	0	0	0	0	0	0	0	0	0	0	0	0	0	0	0	0	0	0	0	0	0	0	0	0
vogue0573	74.7	372	b18394 ACWN01000067 Eggerthella sp. 1_3_56FAA	0	0	0	0	0	0	0	0	0	0	0	0	0	0	0	0	0	0	0	0	0	0	0	0	0	0	0	0	0	0	0	0	0	0	0	0	0	0	0	0	0	0	0	0	0
vogue0574	75.5	552	b18394 ACWN01000067 Eggerthella sp. 1_3_56FAA	0	0	0	0	0	0	0	0	0	0	0	0	0	0	0	0	0	0	0	0	0	0	0	0	0	0	0	0	0	0	0	0	0	0	0	0	0	0	0	0	0	0	0	0	0
vogue0575	82.8	403	b18573 NZ_AEVN01000056 Phascolarctobacterium sp. YIT 12067	0	0	0	0	0	0	0	0	0	0	0	0	0	0	0	0	0	0	0	0	0	0	0	0	0	0	0	0	0	0	0	0	0	0	0	0	0	0	0	0	0	0	0	0	0
vogue0576	82.7	552	b18573 NZ_AEVN01000056 Phascolarctobacterium sp. YIT 12067	0	0	0	0	0	0	0	0	0	0	0	0	0	0	0	0	0	0	0	0	0	0	0	0	0	0	0	0	0	0	0	0	0	0	0	0	0	0	0	0	0	0	0	0	0
vogue0578	77	527	b13612 CP001867 Geodermatophilus obscurus DSM 43160	0	0	0	0	0	0	0	0	0	0	0	0	0	0	0	0	0	0	0	0	0	0	0	0	0	0	0	0	0	0	0	0	0	0	0	0	0	0	0	0	0	0	0	0	0
vogue0579	72.4	552	b26820 NZ_KB913029 Sporichthya polymorpha DSM 43042	0	0	0	0	0	0	0	0	0	0	0	0	0	0	0	0	0	0	0	0	0	0	0	0	0	0	0	0	0	0	0	0	0	0	0	0	0	0	0	0	0	0	0	0	0
vogue0580	81.4	303	b26820 NZ_KB913029 Sporichthya polymorpha DSM 43042	0	0	0	0	0	0	0	0	0	0	0	0	0	0	0	0	0	0	0	0	0	0	0	0	0	0	0	0	0	0	0	0	0	0	0	0	0	0	0	0	0	0	0	0	0
vogue0581	72	287	b26887 NZ_KB905817 Streptomyces sulphureus DSM 40104	0	0	0	0	0	0	0	0	0	0	0	0	0	0	0	0	0	0	0	0	0	0	0	0	0	0	0	0	0	0	0	0	0	0	0	0	0	0	0	0	0	0	0	0	0
vogue0582	73.2	288	b26387 NZ_AJSZ01000532 Streptomyces tsukubaensis NRRL 18488	0	0	0	0	0	0	0	0	0	0	0	0	0	0	0	0	0	0	0	0	0	0	0	0	0	0	0	0	0	0	0	0	0	0	0	0	0	0	0	0	0	0	0	0	0
vogue0583	73.4	466	b13612 CP001867 Geodermatophilus obscurus DSM 43160	0	0	0	0	0	0	0	0	0	0	0	0	0	0	0	0	0	0	0	0	0	0	0	0	0	0	0	0	0	0	0	0	0	0	0	0	0	0	0	0	0	0	0	0	0
vogue0584	80.2	395	b27515 NZ_HE610718 Peptoniphilus senegalensis JC140	0	0	0	0	0	0	0	0	0	0	0	0	0	0	0	0	0	0	0	0	0	0	0	0	0	0	0	0	0	0	0	0	0	0	0	0	0	0	0	0	0	0	0	0	0
vogue0586	77.3	383	b17655 AB547552 Bacteroides coagulans JCM 12528	0	0	0	0	0	0	0	0	0	0	0	0	0	0	0	0	0	0	0	0	0	0	0	0	0	0	0	0	0	0	0	0	0	0	0	0	0	0	0	0	0	0	0	0	0
vogue0588	75.4	468	b23918 AP012057 Ilumatobacter coccineum YM16-304	0	0	0	0	0	0	0	0	0	0	0	0	0	0	0	0	0	0	0	0	0	0	0	0	0	0	0	0	0	0	0	0	0	0	0	0	0	0	0	0	0	0	0	0	0
vogue0590	91.1	224	b26986 NZ_HE998591 Corynebacterium timonense 5401744	0	0	0	0	0	0	0	0	0	0	0	0	0	0	0	0	0	0	0	0	0	0	0	0	0	0	0	0	0	0	0	0	0	0	0	0	0	0	0	0	0	0	0	0	0
vogue0592	78.9	186	b15802 CP000431 Rhodococcus jostii RHA1	0	0	0	0	0	0	0	0	0	0	0	0	0	0	0	0	0	0	0	0	0	0	0	0	0	0	0	0	0	0	0	0	0	0	0	0	0	0	0	0	0	0	0	0	0
vogue0593	79.8	552	b6806 AY691245 Corynebacterium amycolatum ATCC 49368	0	0	0	0	0	0	0	0	0	0	0	0	0	0	0	0	0	0	0	0	0	0	0	0	0	0	0	0	0	0	0	0	0	0	0	0	0	0	0	0	0	0	0	0	0
vogue0594	76.6	448	b23918 AP012057 Ilumatobacter coccineum YM16-304	0	0	0	0	0	0	0	0	0	0	0	0	0	0	0	0	0	0	0	0	0	0	0	0	0	0	0	0	0	0	0	0	0	0	0	0	0	0	0	0	0	0	0	0	0
vogue0596	87.4	363	b17491 ACLJ02000001 Corynebacterium genitalium ATCC 33030	0	0	0	0	0	0	0	0	0	0	0	0	0	0	0	0	0	0	0	0	0	0	0	0	0	0	0	0	0	0	0	0	0	0	0	0	0	0	0	0	0	0	0	0	0
vogue0597	86.8	567	b17491 ACLJ02000001 Corynebacterium genitalium ATCC 33030	0	0	0	0	0	0	0	0	0	0	0	0	0	0	0	0	0	0	0	0	0	0	0	0	0	0	0	0	0	0	0	0	0	0	0	0	0	0	0	0	0	0	0	0	0
vogue0598	87.1	459	b19158 NC_015671 Cellvibrio gilvus ATCC 13127	0	0	0	0	0	0	0	0	0	0	0	0	0	0	0	0	0	0	0	0	0	0	0	0	0	0	0	0	0	0	0	0	0	0	0	0	0	0	0	0	0	0	0	0	0
vogue0602	74.4	476	b23960 ANOQ01000093 Rhodopirellula sp. SWK7	0	0	0	0	0	0	0	0	0	0	0	0	0	0	0	0	0	0	0	0	0	0	0	0	0	0	0	0	0	0	0	0	0	0	0	0	0	0	0	0	0	0	0	0	0
vogue0603	66.8	356	b17878 FN869568 Halomonas elongata DSM 2581	0	0	0	0	0	0	0	0	0	0	0	0	0	0	0	0	0	0	0	0	0	0	0	0	0	0	0	0	0	0	0	0	0	0	0	0	0	0	0	0	0	0	0	0	0
vogue0604	83.8	462	b17630 AB547593 Prevotella bergensis JCM 13869	0	0	0	0	0	0	0	0	0	0	0	0	0	0	0	0	0	0	0	0	0	0	0	0	0	0	0	0	0	0	0	0	0	0	0	0	0	0	0	0	0	0	0	0	0
vogue0605	85.8	355	b19178 GL945017 Prevotella multisaccharivorax DSM 17128	0	0	0	0	0	0	0	0	0	0	0	0	0	0	0	0	0	0	0	0	0	0	0	0	0	0	0	0	0	0	0	0	0	0	0	0	0	0	0	0	0	0	0	0	0
vogue0606	79.2	260	b10849 NZ_ABGD02000012 Anaerotruncus colihominis DSM17241	0	0	0	0	0	0	0	0	0	0	0	0	0	0	0	0	0	0	0	0	0	0	0	0	0	0	0	0	0	0	0	0	0	0	0	0	0	0	0	0	0	0	0	0	0
vogue0609	56.5	380	b4416 CP000393 Trichodesmium erythraeum IMS101	0	0	0	0	0	0	0	0	0	0	0	0	0	0	0	0	0	0	0	0	0	0	0	0	0	0	0	0	0	0	0	0	0	0	0	0	0	0	0	0	0	0	0	0	0
vogue0610	82	440	b26805 NZ_ARRO01000002 Actinobacterium sp. SCGC AAA027-M14	0	0	0	0	0	0	0	0	0	0	0	0	0	0	0	0	0	0	0	0	0	0	0	0	0	0	0	0	0	0	0	0	0	0	0	0	0	0	0	0	0	0	0	0	0
vogue0612	81.9	376	b21890 AGZI01000020 Massilia timonae CCUG 45783	0	0	0	0	0	0	0	0	0	0	0	0	0	0	0	0	0	0	0	0	0	0	0	0	0	0	0	0	0	0	0	0	0	0	0	0	0	0	0	0	0	0	0	0	0
vogue0613	92.3	459	b5040 AJ633545 Myxococcus xanthus	0	0	0	0	0	0	0	0	0	0	0	0	0	0	0	0	0	0	0	0	0	0	0	0	0	0	0	0	0	0	0	0	0	0	0	0	0	0	0	0	0	0	0	0	0
vogue0614	94.1	219	b9167 CT573326 Pseudomonas entomophila L48	0	0	0	0	0	0	0	0	0	0	0	0	0	0	0	0	0	0	0	0	0	0	0	0	0	0	0	0	0	0	0	0	0	0	0	0	0	0	0	0	0	0	0	0	0
vogue0615	76	478	b17663 AB547561 Barnesiella viscericola JCM 13660	0	0	0	0	0	0	0	0	0	0	0	0	0	0	0	0	0	0	0	0	0	0	0	0	0	0	0	0	0	0	0	0	0	0	0	0	0	0	0	0	0	0	0	0	0
vogue0616	79.2	253	b27837 AWTA01000065 Clostridium sp. ATCC 29733	0	0	0	0	0	0	0	0	0	0	0	0	0	0	0	0	0	0	0	0	0	0	0	0	0	0	0	0	0	0	0	0	0	0	0	0	0	0	0	0	0	0	0	0	0
vogue0617	86.9	230	b19178 GL945017 Prevotella multisaccharivorax DSM 17128	0	0	0	0	0	0	0	0	0	0	0	0	0	0	0	0	0	0	0	0	0	0	0	0	0	0	0	0	0	0	0	0	0	0	0	0	0	0	0	0	0	0	0	0	0
vogue0619	77.1	549	b28156 NZ_ATUX01000005 Actinomyces vaccimaxillae DSM 15804	0	0	0	0	0	0	0	0	0	0	0	0	0	0	0	0	0	0	0	0	0	0	0	0	0	0	0	0	0	0	0	0	0	0	0	0	0	0	0	0	0	0	0	0	0
vogue0621	90	270	b3396 AY123651 Lactobacillus vaginalis ATCC 49540	0	0	0	0	0	0	0	0	0	0	0	0	0	0	0	0	0	0	0	0	0	0	0	0	0	0	0	0	0	0	0	0	0	0	0	0	0	0	0	0	0	0	0	0	0
vogue0622	83.7	252	b12003 ABOX02000008 Bacterium sp. Ellin514	0	0	0	0	0	0	0	0	0	0	0	0	0	0	0	0	0	0	0	0	0	0	0	0	0	0	0	0	0	0	0	0	0	0	0	0	0	0	0	0	0	0	0	0	0
vogue0624	86.6	255	b26349 AQOU01000047 Pandoraea sp. SD6-2	0	0	0	0	0	0	0	0	0	0	0	0	0	0	0	0	0	0	0	0	0	0	0	0	0	0	0	0	0	0	0	0	0	0	0	0	0	0	0	0	0	0	0	0	0
vogue0625	96.7	301	b16193 ACEO02000014 Neisseria subflava NJ9703	0	0	0	0	0	0	0	0	0	0	0	0	0	0	0	0	0	0	0	0	0	0	0	0	0	0	0	0	0	0	0	0	0	0	0	0	0	0	0	0	0	0	0	0	0
vogue0627	83	437	b3352 AY123655 Achromobacter xylosoxidans subsp. denitrificans ATCC 15173	0	0	0	0	0	0	0	0	0	0	0	0	0	0	0	0	0	0	0	0	0	0	0	0	0	0	0	0	0	0	0	0	0	0	0	0	0	0	0	0	0	0	0	0	0
vogue0629	91.3	461	b26904 NZ_ALKO01000017 Limnohabitans sp. Rim47	0	0	0	0	0	0	0	0	0	0	0	0	0	0	0	0	0	0	0	0	0	0	0	0	0	0	0	0	0	0	0	0	0	0	0	0	0	0	0	0	0	0	0	0	0
vogue0634	68.9	212	b13755 CP001738 Thermomonospora curvata DSM 43183	0	0	0	0	0	0	0	0	0	0	0	0	0	0	0	0	0	0	0	0	0	0	0	0	0	0	0	0	0	0	0	0	0	0	0	0	0	0	0	0	0	0	0	0	0
vogue0636	89.6	297	b26904 NZ_ALKO01000017 Limnohabitans sp. Rim47	0	0	0	0	0	0	0	0	0	0	0	0	0	0	0	0	0	0	0	0	0	0	0	0	0	0	0	0	0	0	0	0	0	0	0	0	0	0	0	0	0	0	0	0	0
vogue0637	89.9	555	b26904 NZ_ALKO01000017 Limnohabitans sp. Rim47	0	0	0	0	0	0	0	0	0	0	0	0	0	0	0	0	0	0	0	0	0	0	0	0	0	0	0	0	0	0	0	0	0	0	0	0	0	0	0	0	0	0	0	0	0
vogue0638	86.1	310	b3404 AY123721 Moraxella catarrhalis ATCC 25238	0	0	0	0	0	0	0	0	0	0	0	0	0	0	0	0	0	0	0	0	0	0	0	0	0	0	0	0	0	0	0	0	0	0	0	0	0	0	0	0	0	0	0	0	0
vogue0641	94.5	474	b24309 NZ_APCC01000052 Agrobacterium tumefaciens Cherry 2E-2-2	0	0	0	0	0	0	0	0	0	0	0	0	0	0	0	0	0	0	0	0	0	0	0	0	0	0	0	0	0	0	0	0	0	0	0	0	0	0	0	0	0	0	0	0	0
vogue0642	67.5	324	b20852 NZ_AHMP01000034 Leptospira kmetyi serovar Malaysia str. Bejo-Iso9	0	0	0	0	0	0	0	0	0	0	0	0	0	0	0	0	0	0	0	0	0	0	0	0	0	0	0	0	0	0	0	0	0	0	0	0	0	0	0	0	0	0	0	0	0
vogue0643	87.1	210	b18514 AEVD01000004 Streptococcus infantis ATCC 700779	0	0	0	0	0	0	0	0	0	0	0	0	0	0	0	0	0	0	0	0	0	0	0	0	0	0	0	0	0	0	0	0	0	0	0	0	0	0	0	0	0	0	0	0	0
vogue0650	80	550	b10849 NZ_ABGD02000012 Anaerotruncus colihominis DSM17241	0	0	0	0	0	0	0	0	0	0	0	0	0	0	0	0	0	0	0	0	0	0	0	0	0	0	0	0	0	0	0	0	0	0	0	0	0	0	0	0	0	0	0	0	0
vogue0651	74.7	443	b26593 ASTA01000016 Anaerotruncus sp. G3	0	0	0	0	0	0	0	0	0	0	0	0	0	0	0	0	0	0	0	0	0	0	0	0	0	0	0	0	0	0	0	0	0	0	0	0	0	0	0	0	0	0	0	0	0
vogue0653	90.4	363	b6805 AY691244 Corynebacterium flavescens ATCC 10340	0	0	0	0	0	0	0	0	0	0	0	0	0	0	0	0	0	0	0	0	0	0	0	0	0	0	0	0	0	0	0	0	0	0	0	0	0	0	0	0	0	0	0	0	0
vogue0655	92.8	442	b13661 ACGD01000005 Corynebacterium accolens ATCC 49725	0	0	0	0	0	0	0	0	0	0	0	0	0	0	0	0	0	0	0	0	0	0	0	0	0	0	0	0	0	0	0	0	0	0	0	0	0	0	0	0	0	0	0	0	0
vogue0657	83.6	369	b19630 JF745942 Tetrasphaera australiensis DSM 12890	0	0	0	0	0	0	0	0	0	0	0	0	0	0	0	0	0	0	0	0	0	0	0	0	0	0	0	0	0	0	0	0	0	0	0	0	0	0	0	0	0	0	0	0	0
vogue0658	76.8	443	b26928 NZ_AKIF01000153 Alkalibacillus haloalkaliphilus C5	0	0	0	0	0	0	0	0	0	0	0	0	0	0	0	0	0	0	0	0	0	0	0	0	0	0	0	0	0	0	0	0	0	0	0	0	0	0	0	0	0	0	0	0	0
vogue0659	69.7	268	b27540 NZ_KB894354 Acinetobacter tjernbergiae DSM 14971	0	0	0	0	0	0	0	0	0	0	0	0	0	0	0	0	0	0	0	0	0	0	0	0	0	0	0	0	0	0	0	0	0	0	0	0	0	0	0	0	0	0	0	0	0
vogue0661	60	551	b7646 CP000482 Pelobacter propionicus DSM 2379	0	0	0	0	0	0	0	0	0	0	0	0	0	0	0	0	0	0	0	0	0	0	0	0	0	0	0	0	0	0	0	0	0	0	0	0	0	0	0	0	0	0	0	0	0
vogue0663	81.6	250	b27837 AWTA01000065 Clostridium sp. ATCC 29733	0	0	0	0	0	0	0	0	0	0	0	0	0	0	0	0	0	0	0	0	0	0	0	0	0	0	0	0	0	0	0	0	0	0	0	0	0	0	0	0	0	0	0	0	0
vogue0664	76.8	556	b17663 AB547561 Barnesiella viscericola JCM 13660	0	0	0	0	0	0	0	0	0	0	0	0	0	0	0	0	0	0	0	0	0	0	0	0	0	0	0	0	0	0	0	0	0	0	0	0	0	0	0	0	0	0	0	0	0
vogue0665	87.5	325	b4662 AACU01000673 Magnaporthe grisea 70-15	0	0	0	0	0	0	0	0	0	0	0	0	0	0	0	0	0	0	0	0	0	0	0	0	0	0	0	0	0	0	0	0	0	0	0	0	0	0	0	0	0	0	0	0	0
vogue0669	66	221	b8446 NZ_AAOG01000001 Polaribacter irgensii 23-P	0	0	0	0	0	0	0	0	0	0	0	0	0	0	0	0	0	0	0	0	0	0	0	0	0	0	0	0	0	0	0	0	0	0	0	0	0	0	0	0	0	0	0	0	0
vogue0670	68.8	228	b21192 AMPQ01000011 Salimicrobium sp. MJ3	0	0	0	0	0	0	0	0	0	0	0	0	0	0	0	0	0	0	0	0	0	0	0	0	0	0	0	0	0	0	0	0	0	0	0	0	0	0	0	0	0	0	0	0	0
vogue0671	61.2	222	b17625 AB547598 Prevotella copri JCM 13464	0	0	0	0	0	0	0	0	0	0	0	0	0	0	0	0	0	0	0	0	0	0	0	0	0	0	0	0	0	0	0	0	0	0	0	0	0	0	0	0	0	0	0	0	0
vogue0673	86.9	253	b21497 NZ_AMSI01000018 Nitratireductor indicus C115	0	0	0	0	0	0	0	0	0	0	0	0	0	0	0	0	0	0	0	0	0	0	0	0	0	0	0	0	0	0	0	0	0	0	0	0	0	0	0	0	0	0	0	0	0
vogue0675	87.8	450	b28155 NZ_ATVQ0100000 Yaniella halotolerans DSM 15476	0	0	0	0	0	0	0	0	0	0	0	0	0	0	0	0	0	0	0	0	0	0	0	0	0	0	0	0	0	0	0	0	0	0	0	0	0	0	0	0	0	0	0	0	0
vogue0676	69.5	397	b22235 NZ_AMEZ01000018 Clostridium celatum DSM 1785	0	0	0	0	0	0	0	0	0	0	0	0	0	0	0	0	0	0	0	0	0	0	0	0	0	0	0	0	0	0	0	0	0	0	0	0	0	0	0	0	0	0	0	0	0
vogue0677	87.5	387	b19434 AFQQ01000001 Haemophilus haemolyticus M21621	0	0	0	0	0	0	0	0	0	0	0	0	0	0	0	0	0	0	0	0	0	0	0	0	0	0	0	0	0	0	0	0	0	0	0	0	0	0	0	0	0	0	0	0	0
vogue0678	83.1	276	b27391 NZ_KB898577 Prevotella oris DSM 18711	0	0	0	0	0	0	0	0	0	0	0	0	0	0	0	0	0	0	0	0	0	0	0	0	0	0	0	0	0	0	0	0	0	0	0	0	0	0	0	0	0	0	0	0	0
vogue0679	83.3	462	b17625 AB547598 Prevotella copri JCM 13464	0	0	0	0	0	0	0	0	0	0	0	0	0	0	0	0	0	0	0	0	0	0	0	0	0	0	0	0	0	0	0	0	0	0	0	0	0	0	0	0	0	0	0	0	0
vogue0681	79.7	304	b5839 AY691309 Blautia producta ATCC 27340	0	0	0	0	0	0	0	0	0	0	0	0	0	0	0	0	0	0	0	0	0	0	0	0	0	0	0	0	0	0	0	0	0	0	0	0	0	0	0	0	0	0	0	0	0
vogue0682	80.6	313	b13763 NZ_ACKX01000079 Oribacterium sinus F0268	0	0	0	0	0	0	0	0	0	0	0	0	0	0	0	0	0	0	0	0	0	0	0	0	0	0	0	0	0	0	0	0	0	0	0	0	0	0	0	0	0	0	0	0	0
vogue0684	83.1	371	b26472 NZ_AJZT01000009 Oribacterium sp. ACB8	0	0	0	0	0	0	0	0	0	0	0	0	0	0	0	0	0	0	0	0	0	0	0	0	0	0	0	0	0	0	0	0	0	0	0	0	0	0	0	0	0	0	0	0	0
vogue0685	80.4	451	b12769 NZ_ABVQ01000035 [Bacteroides] pectinophilus ATCC 43243	0	0	0	0	0	0	0	0	0	0	0	0	0	0	0	0	0	0	0	0	0	0	0	0	0	0	0	0	0	0	0	0	0	0	0	0	0	0	0	0	0	0	0	0	0
vogue0686	84.5	309	b5839 AY691309 Blautia producta ATCC 27340	0	0	0	0	0	0	0	0	0	0	0	0	0	0	0	0	0	0	0	0	0	0	0	0	0	0	0	0	0	0	0	0	0	0	0	0	0	0	0	0	0	0	0	0	0
vogue0689	97.3	554	b26663 ATFD01000015 Treponema socranskii subsp. paredis ATCC 35535	0	0	0	0	0	0	0	0	0	0	0	0	0	0	0	0	0	0	0	0	0	0	0	0	0	0	0	0	0	0	0	0	0	0	0	0	0	0	0	0	0	0	0	0	0
vogue0690	63.9	555	b10813 CP000930 Heliobacterium modesticaldum Ice1	0	0	0	0	0	0	0	0	0	0	0	0	0	0	0	0	0	0	0	0	0	0	0	0	0	0	0	0	0	0	0	0	0	0	0	0	0	0	0	0	0	0	0	0	0
vogue0691	65.5	343	b10813 CP000930 Heliobacterium modesticaldum Ice1	0	0	0	0	0	0	0	0	0	0	0	0	0	0	0	0	0	0	0	0	0	0	0	0	0	0	0	0	0	0	0	0	0	0	0	0	0	0	0	0	0	0	0	0	0
vogue0693	84.4	227	b13635 ACKQ01000028 Chryseobacterium gleum ATCC 35910	0	0	0	0	0	0	0	0	0	0	0	0	0	0	0	0	0	0	0	0	0	0	0	0	0	0	0	0	0	0	0	0	0	0	0	0	0	0	0	0	0	0	0	0	0
vogue0694	82	547	b26541 ASAN01000040 Elizabethkingia meningoseptica ATCC 13253	0	0	0	0	0	0	0	0	0	0	0	0	0	0	0	0	0	0	0	0	0	0	0	0	0	0	0	0	0	0	0	0	0	0	0	0	0	0	0	0	0	0	0	0	0
vogue0695	98.2	552	b14483 NZ_ACVP01000003 Corynebacterium tuberculostearicum SK141	0	0	0	0	0	0	0	0	0	0	0	0	0	0	0	0	0	0	0	0	0	0	0	0	0	0	0	0	0	0	0	0	0	0	0	0	0	0	0	0	0	0	0	0	0
vogue0697	73.6	186	b26805 NZ_ARRO01000002 Actinobacterium sp. SCGC AAA027-M14	0	0	0	0	0	0	0	0	0	0	0	0	0	0	0	0	0	0	0	0	0	0	0	0	0	0	0	0	0	0	0	0	0	0	0	0	0	0	0	0	0	0	0	0	0
vogue0699	63.2	278	b7878 AM162558 Vibrio chagasii LMG 21353	0	0	0	0	0	0	0	0	0	0	0	0	0	0	0	0	0	0	0	0	0	0	0	0	0	0	0	0	0	0	0	0	0	0	0	0	0	0	0	0	0	0	0	0	0
vogue0703	83.4	462	b27545 NZ_KB894541 Alistipes onderdonkii DSM 19147	0	0	0	0	0	0	0	0	0	0	0	0	0	0	0	0	0	0	0	0	0	0	0	0	0	0	0	0	0	0	0	0	0	0	0	0	0	0	0	0	0	0	0	0	0
vogue0704	76.7	373	b17663 AB547561 Barnesiella viscericola JCM 13660	0	0	0	0	0	0	0	0	0	0	0	0	0	0	0	0	0	0	0	0	0	0	0	0	0	0	0	0	0	0	0	0	0	0	0	0	0	0	0	0	0	0	0	0	0
vogue0705	77.3	465	b19539 CP003040 Roseburia hominis A2-183	0	0	0	0	0	0	0	0	0	0	0	0	0	0	0	0	0	0	0	0	0	0	0	0	0	0	0	0	0	0	0	0	0	0	0	0	0	0	0	0	0	0	0	0	0
vogue0706	80.7	275	b18171 AEOA01000015 Eubacterium cellulosolvens strain 6 ATCC 43171	0	0	0	0	0	0	0	0	0	0	0	0	0	0	0	0	0	0	0	0	0	0	0	0	0	0	0	0	0	0	0	0	0	0	0	0	0	0	0	0	0	0	0	0	0
vogue0707	74.1	395	b6790 AY691229 Blautia coccoides ATCC 29236	0	0	0	0	0	0	0	0	0	0	0	0	0	0	0	0	0	0	0	0	0	0	0	0	0	0	0	0	0	0	0	0	0	0	0	0	0	0	0	0	0	0	0	0	0
vogue0708	70.7	459	b17634 AB547589 Porphyromonas uenonis JCM 13868	0	0	0	0	0	0	0	0	0	0	0	0	0	0	0	0	0	0	0	0	0	0	0	0	0	0	0	0	0	0	0	0	0	0	0	0	0	0	0	0	0	0	0	0	0
vogue0709	83.4	291	b17630 AB547593 Prevotella bergensis JCM 13869	0	0	0	0	0	0	0	0	0	0	0	0	0	0	0	0	0	0	0	0	0	0	0	0	0	0	0	0	0	0	0	0	0	0	0	0	0	0	0	0	0	0	0	0	0
vogue0711	81.5	349	b14090 CP001807 Rhodothermus marinus DSM 4252	0	0	0	0	0	0	0	0	0	0	0	0	0	0	0	0	0	0	0	0	0	0	0	0	0	0	0	0	0	0	0	0	0	0	0	0	0	0	0	0	0	0	0	0	0
vogue0713	95.1	552	b18374 ADXW01000038 Propionibacterium acnes HL002PA1	0	0	0	0	0	0	0	0	0	0	0	0	0	0	0	0	0	0	0	0	0	0	0	0	0	0	0	0	0	0	0	0	0	0	0	0	0	0	0	0	0	0	0	0	0
vogue0714	78.9	381	b17663 AB547561 Barnesiella viscericola JCM 13660	0	0	0	0	0	0	0	0	0	0	0	0	0	0	0	0	0	0	0	0	0	0	0	0	0	0	0	0	0	0	0	0	0	0	0	0	0	0	0	0	0	0	0	0	0
vogue0715	76.8	402	b18174 AENZ01000062 Alistipes sp. HGB5	0	0	0	0	0	0	0	0	0	0	0	0	0	0	0	0	0	0	0	0	0	0	0	0	0	0	0	0	0	0	0	0	0	0	0	0	0	0	0	0	0	0	0	0	0
vogue0716	99.6	554	b27924 AWVH01000043 Treponema lecithinolyticum ATCC 700332	0	0	0	0	0	0	0	0	0	0	0	0	0	0	0	0	0	0	0	0	0	0	0	0	0	0	0	0	0	0	0	0	0	0	0	0	0	0	0	0	0	0	0	0	0
vogue0717	76.1	350	b24288 NZ_AORV01000044 Clostridium termitidis CT1112 DSM 5398	0	0	0	0	0	0	0	0	0	0	0	0	0	0	0	0	0	0	0	0	0	0	0	0	0	0	0	0	0	0	0	0	0	0	0	0	0	0	0	0	0	0	0	0	0
vogue0720	71.1	488	b20595 CP003418 Ignavibacterium album JCM 16511	0	0	0	0	0	0	0	0	0	0	0	0	0	0	0	0	0	0	0	0	0	0	0	0	0	0	0	0	0	0	0	0	0	0	0	0	0	0	0	0	0	0	0	0	0
vogue0721	61.6	305	b26571 KC895973 Brevibacillus brevis cifa_chp53	0	0	0	0	0	0	0	0	0	0	0	0	0	0	0	0	0	0	0	0	0	0	0	0	0	0	0	0	0	0	0	0	0	0	0	0	0	0	0	0	0	0	0	0	0
vogue0722	81.2	255	b9477 CP000655 Polynucleobacter necessarius subsp. asymbioticus QLW-P1DMWA-1	0	0	0	0	0	0	0	0	0	0	0	0	0	0	0	0	0	0	0	0	0	0	0	0	0	0	0	0	0	0	0	0	0	0	0	0	0	0	0	0	0	0	0	0	0
vogue0725	75.9	450	b27837 AWTA01000065 Clostridium sp. ATCC 29733	0	0	0	0	0	0	0	0	0	0	0	0	0	0	0	0	0	0	0	0	0	0	0	0	0	0	0	0	0	0	0	0	0	0	0	0	0	0	0	0	0	0	0	0	0
vogue0726	76.6	343	b6796 AY691235 Flavonifractor plautii ATCC 49531	0	0	0	0	0	0	0	0	0	0	0	0	0	0	0	0	0	0	0	0	0	0	0	0	0	0	0	0	0	0	0	0	0	0	0	0	0	0	0	0	0	0	0	0	0
vogue0728	78.8	460	b26802 NZ_KB911066 [Clostridium] sporosphaeroides VPI 4527 DSM 1294	0	0	0	0	0	0	0	0	0	0	0	0	0	0	0	0	0	0	0	0	0	0	0	0	0	0	0	0	0	0	0	0	0	0	0	0	0	0	0	0	0	0	0	0	0
vogue0729	72.5	552	b17999 NZ_ADDX01000027 Ruminococcaceae bacterium sp. D16	0	0	0	0	0	0	0	0	0	0	0	0	0	0	0	0	0	0	0	0	0	0	0	0	0	0	0	0	0	0	0	0	0	0	0	0	0	0	0	0	0	0	0	0	0
vogue0730	66.5	375	b17804 NZ_AEDD01000003 Paenibacillus curdlanolyticus YK9	0	0	0	0	0	0	0	0	0	0	0	0	0	0	0	0	0	0	0	0	0	0	0	0	0	0	0	0	0	0	0	0	0	0	0	0	0	0	0	0	0	0	0	0	0
vogue0731	76.9	563	b26972 NZ_AOCN01000019 Leucobacter salsicius M1-8	0	0	0	0	0	0	0	0	0	0	0	0	0	0	0	0	0	0	0	0	0	0	0	0	0	0	0	0	0	0	0	0	0	0	0	0	0	0	0	0	0	0	0	0	0
vogue0734	67.1	480	b10813 CP000930 Heliobacterium modesticaldum Ice1	0	0	0	0	0	0	0	0	0	0	0	0	0	0	0	0	0	0	0	0	0	0	0	0	0	0	0	0	0	0	0	0	0	0	0	0	0	0	0	0	0	0	0	0	0
vogue0735	71.5	331	b8007 NZ_AAMN01000004 Janibacter sp. HTCC2649	0	0	0	0	0	0	0	0	0	0	0	0	0	0	0	0	0	0	0	0	0	0	0	0	0	0	0	0	0	0	0	0	0	0	0	0	0	0	0	0	0	0	0	0	0
vogue0736	62.4	245	b26885 NZ_KB905846 Zymophilus raffinosivorans DSM 20765	0	0	0	0	0	0	0	0	0	0	0	0	0	0	0	0	0	0	0	0	0	0	0	0	0	0	0	0	0	0	0	0	0	0	0	0	0	0	0	0	0	0	0	0	0
vogue0737	68.8	454	b8007 NZ_AAMN01000004 Janibacter sp. HTCC2649	0	0	0	0	0	0	0	0	0	0	0	0	0	0	0	0	0	0	0	0	0	0	0	0	0	0	0	0	0	0	0	0	0	0	0	0	0	0	0	0	0	0	0	0	0
vogue0738	89	510	b12434 EU790582 Brucella suis biovar 1 ATCC 23444	0	0	0	0	0	0	0	0	0	0	0	0	0	0	0	0	0	0	0	0	0	0	0	0	0	0	0	0	0	0	0	0	0	0	0	0	0	0	0	0	0	0	0	0	0
vogue0741	82	405	b23358 NC_020302 Corynebacterium halotolerans YIM 70093 DSM 44683	0	0	0	0	0	0	0	0	0	0	0	0	0	0	0	0	0	0	0	0	0	0	0	0	0	0	0	0	0	0	0	0	0	0	0	0	0	0	0	0	0	0	0	0	0
vogue0743	65.5	267	b27913 AWVM01000104 Leptotrichia wadei F0279	0	0	0	0	0	0	0	0	0	0	0	0	0	0	0	0	0	0	0	0	0	0	0	0	0	0	0	0	0	0	0	0	0	0	0	0	0	0	0	0	0	0	0	0	0
vogue0744	75.8	284	b6811 AY691250 Eubacterium coprostanoligenes ATCC 51222	0	0	0	0	0	0	0	0	0	0	0	0	0	0	0	0	0	0	0	0	0	0	0	0	0	0	0	0	0	0	0	0	0	0	0	0	0	0	0	0	0	0	0	0	0
vogue0752	80.9	364	b27837 AWTA01000065 Clostridium sp. ATCC 29733	0	0	0	0	0	0	0	0	0	0	0	0	0	0	0	0	0	0	0	0	0	0	0	0	0	0	0	0	0	0	0	0	0	0	0	0	0	0	0	0	0	0	0	0	0
vogue0753	80	553	b6796 AY691235 Flavonifractor plautii ATCC 49531	0	0	0	0	0	0	0	0	0	0	0	0	0	0	0	0	0	0	0	0	0	0	0	0	0	0	0	0	0	0	0	0	0	0	0	0	0	0	0	0	0	0	0	0	0
vogue0754	75.5	556	b17645 AB547578 Porphyromonas circumdentaria JCM 13864	0	0	0	0	0	0	0	0	0	0	0	0	0	0	0	0	0	0	0	0	0	0	0	0	0	0	0	0	0	0	0	0	0	0	0	0	0	0	0	0	0	0	0	0	0
vogue0756	70.5	555	b5841 AY691311 Clostridium cellulolyticum ATCC 35319	0	0	0	0	0	0	0	0	0	0	0	0	0	0	0	0	0	0	0	0	0	0	0	0	0	0	0	0	0	0	0	0	0	0	0	0	0	0	0	0	0	0	0	0	0
vogue0757	85.6	365	b19280 AFPW01000041 Prevotella dentalis DSM 3688	0	0	0	0	0	0	0	0	0	0	0	0	0	0	0	0	0	0	0	0	0	0	0	0	0	0	0	0	0	0	0	0	0	0	0	0	0	0	0	0	0	0	0	0	0
vogue0758	82.4	438	b10641 ABEY02000031 Coprococcus eutactus ATCC 27759	0	0	0	0	0	0	0	0	0	0	0	0	0	0	0	0	0	0	0	0	0	0	0	0	0	0	0	0	0	0	0	0	0	0	0	0	0	0	0	0	0	0	0	0	0
vogue0759	71.5	554	b6830 AY691269 Oxobacter pfennigii ATCC 43583	0	0	0	0	0	0	0	0	0	0	0	0	0	0	0	0	0	0	0	0	0	0	0	0	0	0	0	0	0	0	0	0	0	0	0	0	0	0	0	0	0	0	0	0	0
vogue0760	81	550	b12769 NZ_ABVQ01000035 [Bacteroides] pectinophilus ATCC 43243	0	0	0	0	0	0	0	0	0	0	0	0	0	0	0	0	0	0	0	0	0	0	0	0	0	0	0	0	0	0	0	0	0	0	0	0	0	0	0	0	0	0	0	0	0
vogue0761	82.4	267	b6785 AY691224 Clostridium aminophilum ATCC 49906	0	0	0	0	0	0	0	0	0	0	0	0	0	0	0	0	0	0	0	0	0	0	0	0	0	0	0	0	0	0	0	0	0	0	0	0	0	0	0	0	0	0	0	0	0
vogue0762	85.3	265	b12769 NZ_ABVQ01000035 [Bacteroides] pectinophilus ATCC 43243	0	0	0	0	0	0	0	0	0	0	0	0	0	0	0	0	0	0	0	0	0	0	0	0	0	0	0	0	0	0	0	0	0	0	0	0	0	0	0	0	0	0	0	0	0
vogue0763	82.1	411	b26805 NZ_ARRO01000002 Actinobacterium sp. SCGC AAA027-M14	0	0	0	0	0	0	0	0	0	0	0	0	0	0	0	0	0	0	0	0	0	0	0	0	0	0	0	0	0	0	0	0	0	0	0	0	0	0	0	0	0	0	0	0	0
vogue0764	77.8	395	b26805 NZ_ARRO01000002 Actinobacterium sp. SCGC AAA027-M14	0	0	0	0	0	0	0	0	0	0	0	0	0	0	0	0	0	0	0	0	0	0	0	0	0	0	0	0	0	0	0	0	0	0	0	0	0	0	0	0	0	0	0	0	0
vogue0765	84.8	567	b13661 ACGD01000005 Corynebacterium accolens ATCC 49725	0	0	0	0	0	0	0	0	0	0	0	0	0	0	0	0	0	0	0	0	0	0	0	0	0	0	0	0	0	0	0	0	0	0	0	0	0	0	0	0	0	0	0	0	0
vogue0767	77	558	b17663 AB547561 Barnesiella viscericola JCM 13660	0	0	0	0	0	0	0	0	0	0	0	0	0	0	0	0	0	0	0	0	0	0	0	0	0	0	0	0	0	0	0	0	0	0	0	0	0	0	0	0	0	0	0	0	0
vogue0768	92.3	454	b5040 AJ633545 Myxococcus xanthus	0	0	0	0	0	0	0	0	0	0	0	0	0	0	0	0	0	0	0	0	0	0	0	0	0	0	0	0	0	0	0	0	0	0	0	0	0	0	0	0	0	0	0	0	0
vogue0770	79.1	492	b10795 NC_011004 Rhodopseudomonas palustris TIE-1	0	0	0	0	0	0	0	0	0	0	0	0	0	0	0	0	0	0	0	0	0	0	0	0	0	0	0	0	0	0	0	0	0	0	0	0	0	0	0	0	0	0	0	0	0
vogue0771	67.8	381	b18024 ADVR01000037 Oscillochloris trichoides DG6	0	0	0	0	0	0	0	0	0	0	0	0	0	0	0	0	0	0	0	0	0	0	0	0	0	0	0	0	0	0	0	0	0	0	0	0	0	0	0	0	0	0	0	0	0
vogue0772	87.4	285	b17715 XM_003004049 Verticillium albo-atrum VaMs.102	0	0	0	0	0	0	0	0	0	0	0	0	0	0	0	0	0	0	0	0	0	0	0	0	0	0	0	0	0	0	0	0	0	0	0	0	0	0	0	0	0	0	0	0	0
vogue0773	91	341	b18380 XM_001395527 Aspergillus niger CBS 513.88	0	0	0	0	0	0	0	0	0	0	0	0	0	0	0	0	0	0	0	0	0	0	0	0	0	0	0	0	0	0	0	0	0	0	0	0	0	0	0	0	0	0	0	0	0
vogue0778	84.5	329	b19434 AFQQ01000001 Haemophilus haemolyticus M21621	0	0	0	0	0	0	0	0	0	0	0	0	0	0	0	0	0	0	0	0	0	0	0	0	0	0	0	0	0	0	0	0	0	0	0	0	0	0	0	0	0	0	0	0	0
vogue0779	77.7	555	b9562 CP000699 Sphingomonas wittichii RW1	0	0	0	0	0	0	0	0	0	0	0	0	0	0	0	0	0	0	0	0	0	0	0	0	0	0	0	0	0	0	0	0	0	0	0	0	0	0	0	0	0	0	0	0	0
vogue0783	78.4	411	b6849 AY691288 Prevotella tannerae ATCC 51259	0	0	0	0	0	0	0	0	0	0	0	0	0	0	0	0	0	0	0	0	0	0	0	0	0	0	0	0	0	0	0	0	0	0	0	0	0	0	0	0	0	0	0	0	0
vogue0784	67	244	b26020 APON01000018 Acinetobacter johnsonii CIP 64.6	0	0	0	0	0	0	0	0	0	0	0	0	0	0	0	0	0	0	0	0	0	0	0	0	0	0	0	0	0	0	0	0	0	0	0	0	0	0	0	0	0	0	0	0	0
vogue0786	67.4	460	b18496 NC_014963 Terriglobus saanensis SP1PR4	0	0	0	0	0	0	0	0	0	0	0	0	0	0	0	0	0	0	0	0	0	0	0	0	0	0	0	0	0	0	0	0	0	0	0	0	0	0	0	0	0	0	0	0	0
vogue0787	72.8	362	b18803 CP002630 Marinithermus hydrothermalis T1 DSM 14884	0	0	0	0	0	0	0	0	0	0	0	0	0	0	0	0	0	0	0	0	0	0	0	0	0	0	0	0	0	0	0	0	0	0	0	0	0	0	0	0	0	0	0	0	0
vogue0789	69.5	218	b17722 NC_014376 Clostridium saccharolyticum WM1 DSM 2544	0	0	0	0	0	0	0	0	0	0	0	0	0	0	0	0	0	0	0	0	0	0	0	0	0	0	0	0	0	0	0	0	0	0	0	0	0	0	0	0	0	0	0	0	0
vogue0790	84	214	b14575 NZ_ACXU01000002 Anaerococcus vaginalis ATCC 51170	0	0	0	0	0	0	0	0	0	0	0	0	0	0	0	0	0	0	0	0	0	0	0	0	0	0	0	0	0	0	0	0	0	0	0	0	0	0	0	0	0	0	0	0	0
vogue0791	65.3	404	b12586 NC_011296 Thermodesulfovibrio yellowstonii DSM 11347	0	0	0	0	0	0	0	0	0	0	0	0	0	0	0	0	0	0	0	0	0	0	0	0	0	0	0	0	0	0	0	0	0	0	0	0	0	0	0	0	0	0	0	0	0
vogue0796	77.3	239	b26461 NZ_ALNO01000007 Slackia sp. CM382	0	0	0	0	0	0	0	0	0	0	0	0	0	0	0	0	0	0	0	0	0	0	0	0	0	0	0	0	0	0	0	0	0	0	0	0	0	0	0	0	0	0	0	0	0
vogue0798	70.8	542	b27663 ATIA01000078 Leifsonia rubra CMS 76R	0	0	0	0	0	0	0	0	0	0	0	0	0	0	0	0	0	0	0	0	0	0	0	0	0	0	0	0	0	0	0	0	0	0	0	0	0	0	0	0	0	0	0	0	0
vogue0799	73.6	399	b26942 NZ_AQXM01000049 Acaricomes phytoseiuli DSM 14247	0	0	0	0	0	0	0	0	0	0	0	0	0	0	0	0	0	0	0	0	0	0	0	0	0	0	0	0	0	0	0	0	0	0	0	0	0	0	0	0	0	0	0	0	0
vogue0801	73.8	312	b19630 JF745942 Tetrasphaera australiensis DSM 12890	0	0	0	0	0	0	0	0	0	0	0	0	0	0	0	0	0	0	0	0	0	0	0	0	0	0	0	0	0	0	0	0	0	0	0	0	0	0	0	0	0	0	0	0	0
vogue0803	99.3	552	b27924 AWVH01000043 Treponema lecithinolyticum ATCC 700332	0	0	0	0	0	0	0	0	0	0	0	0	0	0	0	0	0	0	0	0	0	0	0	0	0	0	0	0	0	0	0	0	0	0	0	0	0	0	0	0	0	0	0	0	0
vogue0805	81.2	389	b9477 CP000655 Polynucleobacter necessarius subsp. asymbioticus QLW-P1DMWA-1	0	0	0	0	0	0	0	0	0	0	0	0	0	0	0	0	0	0	0	0	0	0	0	0	0	0	0	0	0	0	0	0	0	0	0	0	0	0	0	0	0	0	0	0	0
vogue0807	58.2	463	b20595 CP003418 Ignavibacterium album JCM 16511	0	0	0	0	0	0	0	0	0	0	0	0	0	0	0	0	0	0	0	0	0	0	0	0	0	0	0	0	0	0	0	0	0	0	0	0	0	0	0	0	0	0	0	0	0
vogue0808	60.6	538	b19211 NC_015565 Desulfotomaculum carboxydivorans CO-1-SRB	0	0	0	0	0	0	0	0	0	0	0	0	0	0	0	0	0	0	0	0	0	0	0	0	0	0	0	0	0	0	0	0	0	0	0	0	0	0	0	0	0	0	0	0	0
vogue0811	83.6	214	b27837 AWTA01000065 Clostridium sp. ATCC 29733	0	0	0	0	0	0	0	0	0	0	0	0	0	0	0	0	0	0	0	0	0	0	0	0	0	0	0	0	0	0	0	0	0	0	0	0	0	0	0	0	0	0	0	0	0
vogue0813	75.2	250	b6387 NC_006177 Symbiobacterium thermophilum IAM14863	0	0	0	0	0	0	0	0	0	0	0	0	0	0	0	0	0	0	0	0	0	0	0	0	0	0	0	0	0	0	0	0	0	0	0	0	0	0	0	0	0	0	0	0	0
vogue0814	73.3	330	b16490 CP002400 Ethanoligenens harbinense YUAN-3	0	0	0	0	0	0	0	0	0	0	0	0	0	0	0	0	0	0	0	0	0	0	0	0	0	0	0	0	0	0	0	0	0	0	0	0	0	0	0	0	0	0	0	0	0
vogue0815	77.1	561	b26802 NZ_KB911066 [Clostridium] sporosphaeroides VPI 4527 DSM 1294	0	0	0	0	0	0	0	0	0	0	0	0	0	0	0	0	0	0	0	0	0	0	0	0	0	0	0	0	0	0	0	0	0	0	0	0	0	0	0	0	0	0	0	0	0
vogue0817	78.6	439	b6796 AY691235 Flavonifractor plautii ATCC 49531	0	0	0	0	0	0	0	0	0	0	0	0	0	0	0	0	0	0	0	0	0	0	0	0	0	0	0	0	0	0	0	0	0	0	0	0	0	0	0	0	0	0	0	0	0
vogue0821	69.3	372	b18093 AECU01000014 Faecalibacterium cf. prausnitzii KLE1255	0	0	0	0	0	0	0	0	0	0	0	0	0	0	0	0	0	0	0	0	0	0	0	0	0	0	0	0	0	0	0	0	0	0	0	0	0	0	0	0	0	0	0	0	0
vogue0822	76.5	235	b10849 NZ_ABGD02000012 Anaerotruncus colihominis DSM17241	0	0	0	0	0	0	0	0	0	0	0	0	0	0	0	0	0	0	0	0	0	0	0	0	0	0	0	0	0	0	0	0	0	0	0	0	0	0	0	0	0	0	0	0	0
vogue0823	70.5	554	b6798 AY691237 Butyrivibrio proteoclasticus ATCC 51982	0	0	0	0	0	0	0	0	0	0	0	0	0	0	0	0	0	0	0	0	0	0	0	0	0	0	0	0	0	0	0	0	0	0	0	0	0	0	0	0	0	0	0	0	0
vogue0824	84.8	375	b26888 NZ_KB908379 Selenomonas bovis DSM 23594	0	0	0	0	0	0	0	0	0	0	0	0	0	0	0	0	0	0	0	0	0	0	0	0	0	0	0	0	0	0	0	0	0	0	0	0	0	0	0	0	0	0	0	0	0
vogue0826	69.2	369	b10078 EF432058 Bartonella bovis N 04-927	0	0	0	0	0	0	0	0	0	0	0	0	0	0	0	0	0	0	0	0	0	0	0	0	0	0	0	0	0	0	0	0	0	0	0	0	0	0	0	0	0	0	0	0	0
vogue0827	63.4	319	b27913 AWVM01000104 Leptotrichia wadei F0279	0	0	0	0	0	0	0	0	0	0	0	0	0	0	0	0	0	0	0	0	0	0	0	0	0	0	0	0	0	0	0	0	0	0	0	0	0	0	0	0	0	0	0	0	0
vogue0828	65.4	552	b10199 EF571590 Lactobacillus gasseri ATCC 33323	0	0	0	0	0	0	0	0	0	0	0	0	0	0	0	0	0	0	0	0	0	0	0	0	0	0	0	0	0	0	0	0	0	0	0	0	0	0	0	0	0	0	0	0	0
vogue0830	85.7	456	b26285 AGYT01000012 Clostridium colicanis 209318	0	0	0	0	0	0	0	0	0	0	0	0	0	0	0	0	0	0	0	0	0	0	0	0	0	0	0	0	0	0	0	0	0	0	0	0	0	0	0	0	0	0	0	0	0
vogue0831	76.1	517	b11953 NC_012803 Micrococcus luteus NCTC 2665	0	0	0	0	0	0	0	0	0	0	0	0	0	0	0	0	0	0	0	0	0	0	0	0	0	0	0	0	0	0	0	0	0	0	0	0	0	0	0	0	0	0	0	0	0
vogue0832	75.1	549	b26395 NZ_AJJQ01000041 Rothia aeria F0474	0	0	0	0	0	0	0	0	0	0	0	0	0	0	0	0	0	0	0	0	0	0	0	0	0	0	0	0	0	0	0	0	0	0	0	0	0	0	0	0	0	0	0	0	0
vogue0833	72.2	378	b11988 AP009152 Kocuria rhizophila DC2201	0	0	0	0	0	0	0	0	0	0	0	0	0	0	0	0	0	0	0	0	0	0	0	0	0	0	0	0	0	0	0	0	0	0	0	0	0	0	0	0	0	0	0	0	0
vogue0834	75.9	520	b11953 NC_012803 Micrococcus luteus NCTC 2665	0	0	0	0	0	0	0	0	0	0	0	0	0	0	0	0	0	0	0	0	0	0	0	0	0	0	0	0	0	0	0	0	0	0	0	0	0	0	0	0	0	0	0	0	0
vogue0835	72.4	285	b24159 NZ_AOCK01000002 Arthrobacter gangotriensis Lz1y	0	0	0	0	0	0	0	0	0	0	0	0	0	0	0	0	0	0	0	0	0	0	0	0	0	0	0	0	0	0	0	0	0	0	0	0	0	0	0	0	0	0	0	0	0
vogue0836	68.3	458	b19262 NC_015702 Parachlamydia acanthamoebae UV7	0	0	0	0	0	0	0	0	0	0	0	0	0	0	0	0	0	0	0	0	0	0	0	0	0	0	0	0	0	0	0	0	0	0	0	0	0	0	0	0	0	0	0	0	0
vogue0837	74.6	555	b10849 NZ_ABGD02000012 Anaerotruncus colihominis DSM17241	0	0	0	0	0	0	0	0	0	0	0	0	0	0	0	0	0	0	0	0	0	0	0	0	0	0	0	0	0	0	0	0	0	0	0	0	0	0	0	0	0	0	0	0	0
vogue0838	82.8	503	b13635 ACKQ01000028 Chryseobacterium gleum ATCC 35910	0	0	0	0	0	0	0	0	0	0	0	0	0	0	0	0	0	0	0	0	0	0	0	0	0	0	0	0	0	0	0	0	0	0	0	0	0	0	0	0	0	0	0	0	0
vogue0840	75.6	457	b18705 NC_015152 Spirochaeta sp. Buddy	0	0	0	0	0	0	0	0	0	0	0	0	0	0	0	0	0	0	0	0	0	0	0	0	0	0	0	0	0	0	0	0	0	0	0	0	0	0	0	0	0	0	0	0	0
vogue0842	78.1	440	b17663 AB547561 Barnesiella viscericola JCM 13660	0	0	0	0	0	0	0	0	0	0	0	0	0	0	0	0	0	0	0	0	0	0	0	0	0	0	0	0	0	0	0	0	0	0	0	0	0	0	0	0	0	0	0	0	0
vogue0843	79	453	b27837 AWTA01000065 Clostridium sp. ATCC 29733	0	0	0	0	0	0	0	0	0	0	0	0	0	0	0	0	0	0	0	0	0	0	0	0	0	0	0	0	0	0	0	0	0	0	0	0	0	0	0	0	0	0	0	0	0
vogue0844	80.1	302	b26802 NZ_KB911066 [Clostridium] sporosphaeroides VPI 4527 DSM 1294	0	0	0	0	0	0	0	0	0	0	0	0	0	0	0	0	0	0	0	0	0	0	0	0	0	0	0	0	0	0	0	0	0	0	0	0	0	0	0	0	0	0	0	0	0
vogue0845	74.6	466	b17999 NZ_ADDX01000027 Ruminococcaceae bacterium sp. D16	0	0	0	0	0	0	0	0	0	0	0	0	0	0	0	0	0	0	0	0	0	0	0	0	0	0	0	0	0	0	0	0	0	0	0	0	0	0	0	0	0	0	0	0	0
vogue0846	86.6	475	b20642 NZ_AJWL01000053 Hydrogenophaga sp. PBC	0	0	0	0	0	0	0	0	0	0	0	0	0	0	0	0	0	0	0	0	0	0	0	0	0	0	0	0	0	0	0	0	0	0	0	0	0	0	0	0	0	0	0	0	0
vogue0847	85.5	407	b20642 NZ_AJWL01000053 Hydrogenophaga sp. PBC	0	0	0	0	0	0	0	0	0	0	0	0	0	0	0	0	0	0	0	0	0	0	0	0	0	0	0	0	0	0	0	0	0	0	0	0	0	0	0	0	0	0	0	0	0
vogue0848	83.8	553	b15879 CP002521 Acidovorax avenae subsp. avenae ATCC 19860	0	0	0	0	0	0	0	0	0	0	0	0	0	0	0	0	0	0	0	0	0	0	0	0	0	0	0	0	0	0	0	0	0	0	0	0	0	0	0	0	0	0	0	0	0
vogue0849	74.6	552	b27025 NZ_ANAM01000008 Salinicoccus carnicancri Crm	0	0	0	0	0	0	0	0	0	0	0	0	0	0	0	0	0	0	0	0	0	0	0	0	0	0	0	0	0	0	0	0	0	0	0	0	0	0	0	0	0	0	0	0	0
vogue0850	61	553	b18993 CP002825 Lacinutrix algicola 5H-3-7-4	0	0	0	0	0	0	0	0	0	0	0	0	0	0	0	0	0	0	0	0	0	0	0	0	0	0	0	0	0	0	0	0	0	0	0	0	0	0	0	0	0	0	0	0	0
vogue0851	87.6	464	b18859 FR845719 Streptomyces venezuelae ATCC 10712	0	0	0	0	0	0	0	0	0	0	0	0	0	0	0	0	0	0	0	0	0	0	0	0	0	0	0	0	0	0	0	0	0	0	0	0	0	0	0	0	0	0	0	0	0
vogue0853	80.8	374	b6796 AY691235 Flavonifractor plautii ATCC 49531	0	0	0	0	0	0	0	0	0	0	0	0	0	0	0	0	0	0	0	0	0	0	0	0	0	0	0	0	0	0	0	0	0	0	0	0	0	0	0	0	0	0	0	0	0
vogue0854	80	557	b17999 NZ_ADDX01000027 Ruminococcaceae bacterium sp. D16	0	0	0	0	0	0	0	0	0	0	0	0	0	0	0	0	0	0	0	0	0	0	0	0	0	0	0	0	0	0	0	0	0	0	0	0	0	0	0	0	0	0	0	0	0
vogue0855	79.8	366	b17999 NZ_ADDX01000027 Ruminococcaceae bacterium sp. D16	0	0	0	0	0	0	0	0	0	0	0	0	0	0	0	0	0	0	0	0	0	0	0	0	0	0	0	0	0	0	0	0	0	0	0	0	0	0	0	0	0	0	0	0	0
vogue0856	64.1	498	b27837 AWTA01000065 Clostridium sp. ATCC 29733	0	0	0	0	0	0	0	0	0	0	0	0	0	0	0	0	0	0	0	0	0	0	0	0	0	0	0	0	0	0	0	0	0	0	0	0	0	0	0	0	0	0	0	0	0
vogue0857	61.7	476	b26458 NZ_ALNL01000019 Mogibacterium sp. CM50	0	0	0	0	0	0	0	0	0	0	0	0	0	0	0	0	0	0	0	0	0	0	0	0	0	0	0	0	0	0	0	0	0	0	0	0	0	0	0	0	0	0	0	0	0
vogue0858	76.9	358	b19539 CP003040 Roseburia hominis A2-183	0	0	0	0	0	0	0	0	0	0	0	0	0	0	0	0	0	0	0	0	0	0	0	0	0	0	0	0	0	0	0	0	0	0	0	0	0	0	0	0	0	0	0	0	0
vogue0859	78.2	372	b14182 NZ_ACLA01000020 Selenomonas flueggei ATCC 43531	0	0	0	0	0	0	0	0	0	0	0	0	0	0	0	0	0	0	0	0	0	0	0	0	0	0	0	0	0	0	0	0	0	0	0	0	0	0	0	0	0	0	0	0	0
vogue0862	93.3	269	b27834 AWSW01000030 Bifidobacterium bifidum ATCC 29521	0	0	0	0	0	0	0	0	0	0	0	0	0	0	0	0	0	0	0	0	0	0	0	0	0	0	0	0	0	0	0	0	0	0	0	0	0	0	0	0	0	0	0	0	0
vogue0863	87.1	371	b16609 NZ_ACLF02000010 Aeromicrobium marinum DSM 15272	0	0	0	0	0	0	0	0	0	0	0	0	0	0	0	0	0	0	0	0	0	0	0	0	0	0	0	0	0	0	0	0	0	0	0	0	0	0	0	0	0	0	0	0	0
vogue0864	82.4	484	b17635 AB547588 Porphyromonas somerae JCM 13867	0	0	0	0	0	0	0	0	0	0	0	0	0	0	0	0	0	0	0	0	0	0	0	0	0	0	0	0	0	0	0	0	0	0	0	0	0	0	0	0	0	0	0	0	0
vogue0865	73.9	322	b26395 NZ_AJJQ01000041 Rothia aeria F0474	0	0	0	0	0	0	0	0	0	0	0	0	0	0	0	0	0	0	0	0	0	0	0	0	0	0	0	0	0	0	0	0	0	0	0	0	0	0	0	0	0	0	0	0	0
vogue0866	72	552	b13543 NC_012489 Gemmatimonas aurantiaca T-27	0	0	0	0	0	0	0	0	0	0	0	0	0	0	0	0	0	0	0	0	0	0	0	0	0	0	0	0	0	0	0	0	0	0	0	0	0	0	0	0	0	0	0	0	0
vogue0867	84.2	326	b26399 NZ_AHIT01000029 Lactobacillus mucosae LM1	0	0	0	0	0	0	0	0	0	0	0	0	0	0	0	0	0	0	0	0	0	0	0	0	0	0	0	0	0	0	0	0	0	0	0	0	0	0	0	0	0	0	0	0	0
vogue0868	77.3	272	b26399 NZ_AHIT01000029 Lactobacillus mucosae LM1	0	0	0	0	0	0	0	0	0	0	0	0	0	0	0	0	0	0	0	0	0	0	0	0	0	0	0	0	0	0	0	0	0	0	0	0	0	0	0	0	0	0	0	0	0
vogue0869	78.7	550	b19539 CP003040 Roseburia hominis A2-183	0	0	0	0	0	0	0	0	0	0	0	0	0	0	0	0	0	0	0	0	0	0	0	0	0	0	0	0	0	0	0	0	0	0	0	0	0	0	0	0	0	0	0	0	0
vogue0870	82.9	241	b10768 NZ_AAXA02000010 Dorea formicigenerans ATCC 27755	0	0	0	0	0	0	0	0	0	0	0	0	0	0	0	0	0	0	0	0	0	0	0	0	0	0	0	0	0	0	0	0	0	0	0	0	0	0	0	0	0	0	0	0	0
vogue0871	80.8	551	b14505 NZ_ACCL02000002 Marvinbryantia formatexigens DSM 14469	0	0	0	0	0	0	0	0	0	0	0	0	0	0	0	0	0	0	0	0	0	0	0	0	0	0	0	0	0	0	0	0	0	0	0	0	0	0	0	0	0	0	0	0	0
vogue0872	70	464	b26802 NZ_KB911066 [Clostridium] sporosphaeroides VPI 4527 DSM 1294	0	0	0	0	0	0	0	0	0	0	0	0	0	0	0	0	0	0	0	0	0	0	0	0	0	0	0	0	0	0	0	0	0	0	0	0	0	0	0	0	0	0	0	0	0
vogue0873	71.5	273	b6812 AY691251 Eubacterium eligens ATCC 27750	0	0	0	0	0	0	0	0	0	0	0	0	0	0	0	0	0	0	0	0	0	0	0	0	0	0	0	0	0	0	0	0	0	0	0	0	0	0	0	0	0	0	0	0	0
vogue0874	75.4	554	b26288 AGYV01000006 Clostridium innocuum 2959	0	0	0	0	0	0	0	0	0	0	0	0	0	0	0	0	0	0	0	0	0	0	0	0	0	0	0	0	0	0	0	0	0	0	0	0	0	0	0	0	0	0	0	0	0
vogue0876	96.9	191	b10643 ABED02000025 Faecalibacterium prausnitzii M21/2	0	0	0	0	0	0	0	0	0	0	0	0	0	0	0	0	0	0	0	0	0	0	0	0	0	0	0	0	0	0	0	0	0	0	0	0	0	0	0	0	0	0	0	0	0
vogue0878	88.3	316	b7655 NC_008392 Burkholderia cepacia (ambifaria) AMMD	0	0	0	0	0	0	0	0	0	0	0	0	0	0	0	0	0	0	0	0	0	0	0	0	0	0	0	0	0	0	0	0	0	0	0	0	0	0	0	0	0	0	0	0	0
vogue0879	82.7	471	b20169 AGUD01000224 Patulibacter medicamentivorans I11	0	0	0	0	0	0	0	0	0	0	0	0	0	0	0	0	0	0	0	0	0	0	0	0	0	0	0	0	0	0	0	0	0	0	0	0	0	0	0	0	0	0	0	0	0
vogue0880	91.9	467	b7655 NC_008392 Burkholderia cepacia (ambifaria) AMMD	0	0	0	0	0	0	0	0	0	0	0	0	0	0	0	0	0	0	0	0	0	0	0	0	0	0	0	0	0	0	0	0	0	0	0	0	0	0	0	0	0	0	0	0	0
vogue0881	97.3	485	b3352 AY123655 Achromobacter xylosoxidans subsp. denitrificans ATCC 15173	0	0	0	0	0	0	0	0	0	0	0	0	0	0	0	0	0	0	0	0	0	0	0	0	0	0	0	0	0	0	0	0	0	0	0	0	0	0	0	0	0	0	0	0	0
vogue0882	72.9	557	b26812 NZ_KB913013 Rudanella lutea DSM 19387	0	0	0	0	0	0	0	0	0	0	0	0	0	0	0	0	0	0	0	0	0	0	0	0	0	0	0	0	0	0	0	0	0	0	0	0	0	0	0	0	0	0	0	0	0
vogue0884	62	559	b10959 CP000860 Candidatus Desulforudis audaxviator MP104C	0	0	0	0	0	0	0	0	0	0	0	0	0	0	0	0	0	0	0	0	0	0	0	0	0	0	0	0	0	0	0	0	0	0	0	0	0	0	0	0	0	0	0	0	0
vogue0885	67.6	559	b26892 NZ_KB905614 Paenibacillus ginsengihumi DCY16 DSM 21568	0	0	0	0	0	0	0	0	0	0	0	0	0	0	0	0	0	0	0	0	0	0	0	0	0	0	0	0	0	0	0	0	0	0	0	0	0	0	0	0	0	0	0	0	0
vogue0888	81.3	552	b10330 AAXB02000008 Dorea longicatena DSM 13814	0	0	0	0	0	0	0	0	0	0	0	0	0	0	0	0	0	0	0	0	0	0	0	0	0	0	0	0	0	0	0	0	0	0	0	0	0	0	0	0	0	0	0	0	0
vogue0891	80.3	304	b23358 NC_020302 Corynebacterium halotolerans YIM 70093 DSM 44683	0	0	0	0	0	0	0	0	0	0	0	0	0	0	0	0	0	0	0	0	0	0	0	0	0	0	0	0	0	0	0	0	0	0	0	0	0	0	0	0	0	0	0	0	0
vogue0893	79.2	373	b6811 AY691250 Eubacterium coprostanoligenes ATCC 51222	0	0	0	0	0	0	0	0	0	0	0	0	0	0	0	0	0	0	0	0	0	0	0	0	0	0	0	0	0	0	0	0	0	0	0	0	0	0	0	0	0	0	0	0	0
vogue0894	89	291	b26592 ASTC01000016 Oscillibacter sp. 1-3	0	0	0	0	0	0	0	0	0	0	0	0	0	0	0	0	0	0	0	0	0	0	0	0	0	0	0	0	0	0	0	0	0	0	0	0	0	0	0	0	0	0	0	0	0
vogue0898	61.3	554	b17655 AB547552 Bacteroides coagulans JCM 12528	0	0	0	0	0	0	0	0	0	0	0	0	0	0	0	0	0	0	0	0	0	0	0	0	0	0	0	0	0	0	0	0	0	0	0	0	0	0	0	0	0	0	0	0	0
vogue0900	88	276	b317 AF237424 Streptococcus suis sero2 735	0	0	0	0	0	0	0	0	0	0	0	0	0	0	0	0	0	0	0	0	0	0	0	0	0	0	0	0	0	0	0	0	0	0	0	0	0	0	0	0	0	0	0	0	0
vogue0901	84.6	560	b317 AF237424 Streptococcus suis sero2 735	0	0	0	0	0	0	0	0	0	0	0	0	0	0	0	0	0	0	0	0	0	0	0	0	0	0	0	0	0	0	0	0	0	0	0	0	0	0	0	0	0	0	0	0	0
vogue0902	77.1	462	b6844 AY691283 Prevotella heparinolytica ATCC 35895	0	0	0	0	0	0	0	0	0	0	0	0	0	0	0	0	0	0	0	0	0	0	0	0	0	0	0	0	0	0	0	0	0	0	0	0	0	0	0	0	0	0	0	0	0
vogue0903	77.9	335	b6844 AY691283 Prevotella heparinolytica ATCC 35895	0	0	0	0	0	0	0	0	0	0	0	0	0	0	0	0	0	0	0	0	0	0	0	0	0	0	0	0	0	0	0	0	0	0	0	0	0	0	0	0	0	0	0	0	0
vogue0904	75.1	425	b17635 AB547588 Porphyromonas somerae JCM 13867	0	0	0	0	0	0	0	0	0	0	0	0	0	0	0	0	0	0	0	0	0	0	0	0	0	0	0	0	0	0	0	0	0	0	0	0	0	0	0	0	0	0	0	0	0
vogue0905	72.9	487	b17635 AB547588 Porphyromonas somerae JCM 13867	0	0	0	0	0	0	0	0	0	0	0	0	0	0	0	0	0	0	0	0	0	0	0	0	0	0	0	0	0	0	0	0	0	0	0	0	0	0	0	0	0	0	0	0	0
vogue0907	87.1	260	b21918 ANFS01000024 Rhodobacter sp. AKP1	0	0	0	0	0	0	0	0	0	0	0	0	0	0	0	0	0	0	0	0	0	0	0	0	0	0	0	0	0	0	0	0	0	0	0	0	0	0	0	0	0	0	0	0	0
vogue0908	87.4	182	b9365 AATQ01000015 Roseovarius sp. HTCC2601	0	0	0	0	0	0	0	0	0	0	0	0	0	0	0	0	0	0	0	0	0	0	0	0	0	0	0	0	0	0	0	0	0	0	0	0	0	0	0	0	0	0	0	0	0
vogue0909	70.4	552	b14090 CP001807 Rhodothermus marinus DSM 4252	0	0	0	0	0	0	0	0	0	0	0	0	0	0	0	0	0	0	0	0	0	0	0	0	0	0	0	0	0	0	0	0	0	0	0	0	0	0	0	0	0	0	0	0	0
vogue0910	90	378	b26592 ASTC01000016 Oscillibacter sp. 1-3	0	0	0	0	0	0	0	0	0	0	0	0	0	0	0	0	0	0	0	0	0	0	0	0	0	0	0	0	0	0	0	0	0	0	0	0	0	0	0	0	0	0	0	0	0
vogue0912	79.1	546	b17999 NZ_ADDX01000027 Ruminococcaceae bacterium sp. D16	0	0	0	0	0	0	0	0	0	0	0	0	0	0	0	0	0	0	0	0	0	0	0	0	0	0	0	0	0	0	0	0	0	0	0	0	0	0	0	0	0	0	0	0	0
vogue0913	78.4	552	b17999 NZ_ADDX01000027 Ruminococcaceae bacterium sp. D16	0	0	0	0	0	0	0	0	0	0	0	0	0	0	0	0	0	0	0	0	0	0	0	0	0	0	0	0	0	0	0	0	0	0	0	0	0	0	0	0	0	0	0	0	0
vogue0914	75	482	b26802 NZ_KB911066 [Clostridium] sporosphaeroides VPI 4527 DSM 1294	0	0	0	0	0	0	0	0	0	0	0	0	0	0	0	0	0	0	0	0	0	0	0	0	0	0	0	0	0	0	0	0	0	0	0	0	0	0	0	0	0	0	0	0	0
vogue0915	79	489	b6849 AY691288 Prevotella tannerae ATCC 51259	0	0	0	0	0	0	0	0	0	0	0	0	0	0	0	0	0	0	0	0	0	0	0	0	0	0	0	0	0	0	0	0	0	0	0	0	0	0	0	0	0	0	0	0	0
vogue0917	80.3	315	b17655 AB547552 Bacteroides coagulans JCM 12528	0	0	0	0	0	0	0	0	0	0	0	0	0	0	0	0	0	0	0	0	0	0	0	0	0	0	0	0	0	0	0	0	0	0	0	0	0	0	0	0	0	0	0	0	0
vogue0918	82.8	552	b9179 DQ681229 Atopostipes suicloacalis PPC79	0	0	0	0	0	0	0	0	0	0	0	0	0	0	0	0	0	0	0	0	0	0	0	0	0	0	0	0	0	0	0	0	0	0	0	0	0	0	0	0	0	0	0	0	0
vogue0919	82.5	503	b9179 DQ681229 Atopostipes suicloacalis PPC79	0	0	0	0	0	0	0	0	0	0	0	0	0	0	0	0	0	0	0	0	0	0	0	0	0	0	0	0	0	0	0	0	0	0	0	0	0	0	0	0	0	0	0	0	0
vogue0920	72.8	421	b17670 AB547568 Parabacteroides gordonii JCM 15724	0	0	0	0	0	0	0	0	0	0	0	0	0	0	0	0	0	0	0	0	0	0	0	0	0	0	0	0	0	0	0	0	0	0	0	0	0	0	0	0	0	0	0	0	0
vogue0921	62	560	b837 NC_001675 Cyanophora paradoxa Pringsheim LB555 GroEL-A	0	0	0	0	0	0	0	0	0	0	0	0	0	0	0	0	0	0	0	0	0	0	0	0	0	0	0	0	0	0	0	0	0	0	0	0	0	0	0	0	0	0	0	0	0
vogue0925	76.6	318	b26592 ASTC01000016 Oscillibacter sp. 1-3	0	0	0	0	0	0	0	0	0	0	0	0	0	0	0	0	0	0	0	0	0	0	0	0	0	0	0	0	0	0	0	0	0	0	0	0	0	0	0	0	0	0	0	0	0
vogue0926	81.4	247	b10849 NZ_ABGD02000012 Anaerotruncus colihominis DSM17241	0	0	0	0	0	0	0	0	0	0	0	0	0	0	0	0	0	0	0	0	0	0	0	0	0	0	0	0	0	0	0	0	0	0	0	0	0	0	0	0	0	0	0	0	0
vogue0927	71.2	552	b13516 ACEC01000026 Clostridium methylpentosum DSM 5476	0	0	0	0	0	0	0	0	0	0	0	0	0	0	0	0	0	0	0	0	0	0	0	0	0	0	0	0	0	0	0	0	0	0	0	0	0	0	0	0	0	0	0	0	0
vogue0928	79.4	425	b6796 AY691235 Flavonifractor plautii ATCC 49531	0	0	0	0	0	0	0	0	0	0	0	0	0	0	0	0	0	0	0	0	0	0	0	0	0	0	0	0	0	0	0	0	0	0	0	0	0	0	0	0	0	0	0	0	0
vogue0930	98.6	369	b21876 BANK01000034 Pediococcus lolii NGRI 0510Q DSM 19927	0	0	0	0	0	0	0	0	0	0	0	0	0	0	0	0	0	0	0	0	0	0	0	0	0	0	0	0	0	0	0	0	0	0	0	0	0	0	0	0	0	0	0	0	0
vogue0934	82.4	263	b6785 AY691224 Clostridium aminophilum ATCC 49906	0	0	0	0	0	0	0	0	0	0	0	0	0	0	0	0	0	0	0	0	0	0	0	0	0	0	0	0	0	0	0	0	0	0	0	0	0	0	0	0	0	0	0	0	0
vogue0935	71.7	261	b27267 NC_006461 Thermus thermophilus HB8	0	0	0	0	0	0	0	0	0	0	0	0	0	0	0	0	0	0	0	0	0	0	0	0	0	0	0	0	0	0	0	0	0	0	0	0	0	0	0	0	0	0	0	0	0
vogue0936	69.5	324	b26455 NZ_ALKJ01000008 Porphyromonas sp. oral taxon 279 str. F0450	0	0	0	0	0	0	0	0	0	0	0	0	0	0	0	0	0	0	0	0	0	0	0	0	0	0	0	0	0	0	0	0	0	0	0	0	0	0	0	0	0	0	0	0	0
vogue0938	76.3	244	b19280 AFPW01000041 Prevotella dentalis DSM 3688	0	0	0	0	0	0	0	0	0	0	0	0	0	0	0	0	0	0	0	0	0	0	0	0	0	0	0	0	0	0	0	0	0	0	0	0	0	0	0	0	0	0	0	0	0
vogue0939	85.5	560	b26695 ATCH01000002 Atopobium sp. oral taxon 199 str. F0494	0	0	0	0	0	0	0	0	0	0	0	0	0	0	0	0	0	0	0	0	0	0	0	0	0	0	0	0	0	0	0	0	0	0	0	0	0	0	0	0	0	0	0	0	0
vogue0942	69.4	555	b27663 ATIA01000078 Leifsonia rubra CMS 76R	0	0	0	0	0	0	0	0	0	0	0	0	0	0	0	0	0	0	0	0	0	0	0	0	0	0	0	0	0	0	0	0	0	0	0	0	0	0	0	0	0	0	0	0	0
vogue0943	70.8	559	b24288 NZ_AORV01000044 Clostridium termitidis CT1112 DSM 5398	0	0	0	0	0	0	0	0	0	0	0	0	0	0	0	0	0	0	0	0	0	0	0	0	0	0	0	0	0	0	0	0	0	0	0	0	0	0	0	0	0	0	0	0	0
vogue0944	78.2	560	b6857 AY691296 Ruminococcus flavefaciens ATCC 19208	0	0	0	0	0	0	0	0	0	0	0	0	0	0	0	0	0	0	0	0	0	0	0	0	0	0	0	0	0	0	0	0	0	0	0	0	0	0	0	0	0	0	0	0	0
vogue0945	77.2	466	b27837 AWTA01000065 Clostridium sp. ATCC 29733	0	0	0	0	0	0	0	0	0	0	0	0	0	0	0	0	0	0	0	0	0	0	0	0	0	0	0	0	0	0	0	0	0	0	0	0	0	0	0	0	0	0	0	0	0
vogue0946	77.9	261	b7797 NC_009437 Caldicellulosiruptor saccharolyticus DSM 8903	0	0	0	0	0	0	0	0	0	0	0	0	0	0	0	0	0	0	0	0	0	0	0	0	0	0	0	0	0	0	0	0	0	0	0	0	0	0	0	0	0	0	0	0	0
vogue0949	70.2	264	b20844 XM_003825307 Pan paniscus Ulindi	0	0	0	0	0	0	0	0	0	0	0	0	0	0	0	0	0	0	0	0	0	0	0	0	0	0	0	0	0	0	0	0	0	0	0	0	0	0	0	0	0	0	0	0	0
vogue0951	78.6	450	b26458 NZ_ALNL01000019 Mogibacterium sp. CM50	0	0	0	0	0	0	0	0	0	0	0	0	0	0	0	0	0	0	0	0	0	0	0	0	0	0	0	0	0	0	0	0	0	0	0	0	0	0	0	0	0	0	0	0	0
vogue0952	74.7	293	b6830 AY691269 Oxobacter pfennigii ATCC 43583	0	0	0	0	0	0	0	0	0	0	0	0	0	0	0	0	0	0	0	0	0	0	0	0	0	0	0	0	0	0	0	0	0	0	0	0	0	0	0	0	0	0	0	0	0
vogue0954	82.7	332	b26855 NZ_KB907786 Dyadobacter beijingensis DSM 21582	0	0	0	0	0	0	0	0	0	0	0	0	0	0	0	0	0	0	0	0	0	0	0	0	0	0	0	0	0	0	0	0	0	0	0	0	0	0	0	0	0	0	0	0	0
vogue0956	61.5	403	b16851 FP929047 Gordonibacter pamelaeae 7-10-1-b	0	0	0	0	0	0	0	0	0	0	0	0	0	0	0	0	0	0	0	0	0	0	0	0	0	0	0	0	0	0	0	0	0	0	0	0	0	0	0	0	0	0	0	0	0
vogue0957	83.1	558	b13334 AB039634 Leptolyngbya sp. PCC 73110	0	0	0	0	0	0	0	0	0	0	0	0	0	0	0	0	0	0	0	0	0	0	0	0	0	0	0	0	0	0	0	0	0	0	0	0	0	0	0	0	0	0	0	0	0
vogue0958	82.4	185	b19280 AFPW01000041 Prevotella dentalis DSM 3688	0	0	0	0	0	0	0	0	0	0	0	0	0	0	0	0	0	0	0	0	0	0	0	0	0	0	0	0	0	0	0	0	0	0	0	0	0	0	0	0	0	0	0	0	0
vogue0959	91.4	279	b19134 NZ_AFIJ01000035 Megasphaera sp. UPII 199-6 NULL	0	0	0	0	0	0	0	0	0	0	0	0	0	0	0	0	0	0	0	0	0	0	0	0	0	0	0	0	0	0	0	0	0	0	0	0	0	0	0	0	0	0	0	0	0
vogue0960	82.8	180	b27837 AWTA01000065 Clostridium sp. ATCC 29733	0	0	0	0	0	0	0	0	0	0	0	0	0	0	0	0	0	0	0	0	0	0	0	0	0	0	0	0	0	0	0	0	0	0	0	0	0	0	0	0	0	0	0	0	0
vogue0961	81.4	483	b16453 AB510690 Bacteroides suis JCM 6292	0	0	0	0	0	0	0	0	0	0	0	0	0	0	0	0	0	0	0	0	0	0	0	0	0	0	0	0	0	0	0	0	0	0	0	0	0	0	0	0	0	0	0	0	0
vogue0964	61.7	555	b9293 CP000362 Roseobacter denitrificans OCh 114	0	0	0	0	0	0	0	0	0	0	0	0	0	0	0	0	0	0	0	0	0	0	0	0	0	0	0	0	0	0	0	0	0	0	0	0	0	0	0	0	0	0	0	0	0
vogue0966	64.7	270	b21802 AKKN01000005 Providencia sneebia A DSM 19967	0	0	0	0	0	0	0	0	0	0	0	0	0	0	0	0	0	0	0	0	0	0	0	0	0	0	0	0	0	0	0	0	0	0	0	0	0	0	0	0	0	0	0	0	0
vogue0967	64.2	549	b28091 NZ_ATXQ01000008 Pseudomonas caeni DSM 24390	0	0	0	0	0	0	0	0	0	0	0	0	0	0	0	0	0	0	0	0	0	0	0	0	0	0	0	0	0	0	0	0	0	0	0	0	0	0	0	0	0	0	0	0	0
vogue0969	73.5	560	b10142 NC_009338 Mycobacterium gilvum PYR-GCK	0	0	0	0	0	0	0	0	0	0	0	0	0	0	0	0	0	0	0	0	0	0	0	0	0	0	0	0	0	0	0	0	0	0	0	0	0	0	0	0	0	0	0	0	0
vogue0970	58.2	446	b13530 CP001229 Sulfurihydrogenibium azorense Az-Fu1	0	0	0	0	0	0	0	0	0	0	0	0	0	0	0	0	0	0	0	0	0	0	0	0	0	0	0	0	0	0	0	0	0	0	0	0	0	0	0	0	0	0	0	0	0
vogue0971	66.8	552	b5040 AJ633545 Myxococcus xanthus	0	0	0	0	0	0	0	0	0	0	0	0	0	0	0	0	0	0	0	0	0	0	0	0	0	0	0	0	0	0	0	0	0	0	0	0	0	0	0	0	0	0	0	0	0
vogue0973	76.9	276	b17999 NZ_ADDX01000027 Ruminococcaceae bacterium sp. D16	0	0	0	0	0	0	0	0	0	0	0	0	0	0	0	0	0	0	0	0	0	0	0	0	0	0	0	0	0	0	0	0	0	0	0	0	0	0	0	0	0	0	0	0	0
vogue0974	97.2	537	b26663 ATFD01000015 Treponema socranskii subsp. paredis ATCC 35535	0	0	0	0	0	0	0	0	0	0	0	0	0	0	0	0	0	0	0	0	0	0	0	0	0	0	0	0	0	0	0	0	0	0	0	0	0	0	0	0	0	0	0	0	0
vogue0975	73.8	500	b27375 NZ_KB899708 Deinococcus aquatilis DSM 23025	0	0	0	0	0	0	0	0	0	0	0	0	0	0	0	0	0	0	0	0	0	0	0	0	0	0	0	0	0	0	0	0	0	0	0	0	0	0	0	0	0	0	0	0	0
vogue0976	59.6	251	b6811 AY691250 Eubacterium coprostanoligenes ATCC 51222	0	0	0	0	0	0	0	0	0	0	0	0	0	0	0	0	0	0	0	0	0	0	0	0	0	0	0	0	0	0	0	0	0	0	0	0	0	0	0	0	0	0	0	0	0
vogue0982	83	552	b14084 NC_013522 Thermanaerovibrio acidaminovorans DSM 6589	0	0	0	0	0	0	0	0	0	0	0	0	0	0	0	0	0	0	0	0	0	0	0	0	0	0	0	0	0	0	0	0	0	0	0	0	0	0	0	0	0	0	0	0	0
vogue0983	73.3	550	b20429 AGEL01000014 Lachnospiraceae bacterium ACC2	0	0	0	0	0	0	0	0	0	0	0	0	0	0	0	0	0	0	0	0	0	0	0	0	0	0	0	0	0	0	0	0	0	0	0	0	0	0	0	0	0	0	0	0	0
vogue0984	80.8	222	b26820 NZ_KB913029 Sporichthya polymorpha DSM 43042	0	0	0	0	0	0	0	0	0	0	0	0	0	0	0	0	0	0	0	0	0	0	0	0	0	0	0	0	0	0	0	0	0	0	0	0	0	0	0	0	0	0	0	0	0
vogue0985	73.5	547	b19924 ACZL01000012 Johnsonella ignava ATCC 51276	0	0	0	0	0	0	0	0	0	0	0	0	0	0	0	0	0	0	0	0	0	0	0	0	0	0	0	0	0	0	0	0	0	0	0	0	0	0	0	0	0	0	0	0	0
vogue0986	71.5	375	b24288 NZ_AORV01000044 Clostridium termitidis CT1112 DSM 5398	0	0	0	0	0	0	0	0	0	0	0	0	0	0	0	0	0	0	0	0	0	0	0	0	0	0	0	0	0	0	0	0	0	0	0	0	0	0	0	0	0	0	0	0	0
vogue0987	65.2	370	b20048 AB675483 Xylanibacter oryzae JCM 13648	0	0	0	0	0	0	0	0	0	0	0	0	0	0	0	0	0	0	0	0	0	0	0	0	0	0	0	0	0	0	0	0	0	0	0	0	0	0	0	0	0	0	0	0	0
vogue0988	82	556	b9595 AJ716088 Botrytis paeoniae strain 0003	0	0	0	0	0	0	0	0	0	0	0	0	0	0	0	0	0	0	0	0	0	0	0	0	0	0	0	0	0	0	0	0	0	0	0	0	0	0	0	0	0	0	0	0	0
vogue0989	79.7	266	b15924 ADFR01000007 Bulleidia extructa W 1219	0	0	0	0	0	0	0	0	0	0	0	0	0	0	0	0	0	0	0	0	0	0	0	0	0	0	0	0	0	0	0	0	0	0	0	0	0	0	0	0	0	0	0	0	0
vogue0990	77.2	443	b26802 NZ_KB911066 [Clostridium] sporosphaeroides VPI 4527 DSM 1294	0	0	0	0	0	0	0	0	0	0	0	0	0	0	0	0	0	0	0	0	0	0	0	0	0	0	0	0	0	0	0	0	0	0	0	0	0	0	0	0	0	0	0	0	0
vogue0991	75	215	b5839 AY691309 Blautia producta ATCC 27340	0	0	0	0	0	0	0	0	0	0	0	0	0	0	0	0	0	0	0	0	0	0	0	0	0	0	0	0	0	0	0	0	0	0	0	0	0	0	0	0	0	0	0	0	0
vogue0994	72.3	265	b6811 AY691250 Eubacterium coprostanoligenes ATCC 51222	0	0	0	0	0	0	0	0	0	0	0	0	0	0	0	0	0	0	0	0	0	0	0	0	0	0	0	0	0	0	0	0	0	0	0	0	0	0	0	0	0	0	0	0	0
vogue0995	83.7	459	b10990 XM_001826293 Aspergillus oryzae RIB40	0	0	0	0	0	0	0	0	0	0	0	0	0	0	0	0	0	0	0	0	0	0	0	0	0	0	0	0	0	0	0	0	0	0	0	0	0	0	0	0	0	0	0	0	0
vogue0996	81.2	240	b10849 NZ_ABGD02000012 Anaerotruncus colihominis DSM17241	0	0	0	0	0	0	0	0	0	0	0	0	0	0	0	0	0	0	0	0	0	0	0	0	0	0	0	0	0	0	0	0	0	0	0	0	0	0	0	0	0	0	0	0	0
vogue0997	72.5	299	b18293 AEPW01000006 Eubacterium saburreum DSM 3986	0	0	0	0	0	0	0	0	0	0	0	0	0	0	0	0	0	0	0	0	0	0	0	0	0	0	0	0	0	0	0	0	0	0	0	0	0	0	0	0	0	0	0	0	0
vogue0998	98.8	511	b28172 NZ_CP011280 Sneathia amnii Sn35	0	0	0	0	0	0	0	0	0	0	0	0	0	0	0	0	0	0	0	0	0	0	0	0	0	0	0	0	0	0	0	0	0	0	0	0	0	0	0	0	0	0	0	0	0
vogue1000	83.3	214	b27837 AWTA01000065 Clostridium sp. ATCC 29733	0	0	0	0	0	0	0	0	0	0	0	0	0	0	0	0	0	0	0	0	0	0	0	0	0	0	0	0	0	0	0	0	0	0	0	0	0	0	0	0	0	0	0	0	0
vogue1001	59.5	543	b7799 CP000103 Nitrosospira multiformis ATCC 25196	0	0	0	0	0	0	0	0	0	0	0	0	0	0	0	0	0	0	0	0	0	0	0	0	0	0	0	0	0	0	0	0	0	0	0	0	0	0	0	0	0	0	0	0	0
vogue1002	85.6	210	b26349 AQOU01000047 Pandoraea sp. SD6-2	0	0	0	0	0	0	0	0	0	0	0	0	0	0	0	0	0	0	0	0	0	0	0	0	0	0	0	0	0	0	0	0	0	0	0	0	0	0	0	0	0	0	0	0	0
vogue1003	75.4	225	b6855 AY691294 Ruminococcus bromii ATCC 27255	0	0	0	0	0	0	0	0	0	0	0	0	0	0	0	0	0	0	0	0	0	0	0	0	0	0	0	0	0	0	0	0	0	0	0	0	0	0	0	0	0	0	0	0	0
vogue1004	74.2	287	b6857 AY691296 Ruminococcus flavefaciens ATCC 19208	0	0	0	0	0	0	0	0	0	0	0	0	0	0	0	0	0	0	0	0	0	0	0	0	0	0	0	0	0	0	0	0	0	0	0	0	0	0	0	0	0	0	0	0	0
vogue1005	61.4	465	b26458 NZ_ALNL01000019 Mogibacterium sp. CM50	0	0	0	0	0	0	0	0	0	0	0	0	0	0	0	0	0	0	0	0	0	0	0	0	0	0	0	0	0	0	0	0	0	0	0	0	0	0	0	0	0	0	0	0	0
vogue1007	68.3	262	b28086 AWXB01000058 Peptoniphilus sp. BV3C26	0	0	0	0	0	0	0	0	0	0	0	0	0	0	0	0	0	0	0	0	0	0	0	0	0	0	0	0	0	0	0	0	0	0	0	0	0	0	0	0	0	0	0	0	0
vogue1008	65.4	225	b13516 ACEC01000026 Clostridium methylpentosum DSM 5476	0	0	0	0	0	0	0	0	0	0	0	0	0	0	0	0	0	0	0	0	0	0	0	0	0	0	0	0	0	0	0	0	0	0	0	0	0	0	0	0	0	0	0	0	0
vogue1009	71.5	286	b18448 ADKX01000039 Coprobacillus sp. 29_1	0	0	0	0	0	0	0	0	0	0	0	0	0	0	0	0	0	0	0	0	0	0	0	0	0	0	0	0	0	0	0	0	0	0	0	0	0	0	0	0	0	0	0	0	0
vogue1010	75.5	549	b26395 NZ_AJJQ01000041 Rothia aeria F0474	0	0	0	0	0	0	0	0	0	0	0	0	0	0	0	0	0	0	0	0	0	0	0	0	0	0	0	0	0	0	0	0	0	0	0	0	0	0	0	0	0	0	0	0	0
vogue1011	84.1	253	b17630 AB547593 Prevotella bergensis JCM 13869	0	0	0	0	0	0	0	0	0	0	0	0	0	0	0	0	0	0	0	0	0	0	0	0	0	0	0	0	0	0	0	0	0	0	0	0	0	0	0	0	0	0	0	0	0
vogue1012	83.7	528	b13635 ACKQ01000028 Chryseobacterium gleum ATCC 35910	0	0	0	0	0	0	0	0	0	0	0	0	0	0	0	0	0	0	0	0	0	0	0	0	0	0	0	0	0	0	0	0	0	0	0	0	0	0	0	0	0	0	0	0	0
vogue1013	61	555	b7271 AY837530 Monilinia fructigena ATCC 38358	0	0	0	0	0	0	0	0	0	0	0	0	0	0	0	0	0	0	0	0	0	0	0	0	0	0	0	0	0	0	0	0	0	0	0	0	0	0	0	0	0	0	0	0	0
vogue1014	70.1	231	b18397 ACWB01000076 Anaerostipes sp. 3_2_56FAA	0	0	0	0	0	0	0	0	0	0	0	0	0	0	0	0	0	0	0	0	0	0	0	0	0	0	0	0	0	0	0	0	0	0	0	0	0	0	0	0	0	0	0	0	0
vogue1015	80.7	553	b19280 AFPW01000041 Prevotella dentalis DSM 3688	0	0	0	0	0	0	0	0	0	0	0	0	0	0	0	0	0	0	0	0	0	0	0	0	0	0	0	0	0	0	0	0	0	0	0	0	0	0	0	0	0	0	0	0	0
vogue1017	66.1	555	b21155 HE995405 Sinorhizobium meliloti Rm41	0	0	0	0	0	0	0	0	0	0	0	0	0	0	0	0	0	0	0	0	0	0	0	0	0	0	0	0	0	0	0	0	0	0	0	0	0	0	0	0	0	0	0	0	0
vogue1018	87	254	b17557 CP002106 Olsenella uli DSM 7084	0	0	0	0	0	0	0	0	0	0	0	0	0	0	0	0	0	0	0	0	0	0	0	0	0	0	0	0	0	0	0	0	0	0	0	0	0	0	0	0	0	0	0	0	0
vogue1019	81.6	275	b6855 AY691294 Ruminococcus bromii ATCC 27255	0	0	0	0	0	0	0	0	0	0	0	0	0	0	0	0	0	0	0	0	0	0	0	0	0	0	0	0	0	0	0	0	0	0	0	0	0	0	0	0	0	0	0	0	0
vogue1020	65	267	b18993 CP002825 Lacinutrix algicola 5H-3-7-4	0	0	0	0	0	0	0	0	0	0	0	0	0	0	0	0	0	0	0	0	0	0	0	0	0	0	0	0	0	0	0	0	0	0	0	0	0	0	0	0	0	0	0	0	0
vogue1021	69.8	351	b18901 ADDS01000029 Lachnospiraceae sp. oral taxon 107 str. F0167	0	0	0	0	0	0	0	0	0	0	0	0	0	0	0	0	0	0	0	0	0	0	0	0	0	0	0	0	0	0	0	0	0	0	0	0	0	0	0	0	0	0	0	0	0
vogue1022	80.2	223	b19897 ACVE01000002 Olsenella sp. oral taxon 809 str. F0356	0	0	0	0	0	0	0	0	0	0	0	0	0	0	0	0	0	0	0	0	0	0	0	0	0	0	0	0	0	0	0	0	0	0	0	0	0	0	0	0	0	0	0	0	0
vogue1023	61.4	552	b16846 NC_014041 Zunongwangia profunda SM-A87	0	0	0	0	0	0	0	0	0	0	0	0	0	0	0	0	0	0	0	0	0	0	0	0	0	0	0	0	0	0	0	0	0	0	0	0	0	0	0	0	0	0	0	0	0
vogue1024	55.5	258	b8446 NZ_AAOG01000001 Polaribacter irgensii 23-P	0	0	0	0	0	0	0	0	0	0	0	0	0	0	0	0	0	0	0	0	0	0	0	0	0	0	0	0	0	0	0	0	0	0	0	0	0	0	0	0	0	0	0	0	0
vogue1025	69.7	465	b27545 NZ_KB894541 Alistipes onderdonkii DSM 19147	0	0	0	0	0	0	0	0	0	0	0	0	0	0	0	0	0	0	0	0	0	0	0	0	0	0	0	0	0	0	0	0	0	0	0	0	0	0	0	0	0	0	0	0	0
vogue1026	79	225	b5839 AY691309 Blautia producta ATCC 27340	0	0	0	0	0	0	0	0	0	0	0	0	0	0	0	0	0	0	0	0	0	0	0	0	0	0	0	0	0	0	0	0	0	0	0	0	0	0	0	0	0	0	0	0	0
vogue1027	71.5	468	b13689 CP001682 Cryptobacterium curtum DSM 15641	0	0	0	0	0	0	0	0	0	0	0	0	0	0	0	0	0	0	0	0	0	0	0	0	0	0	0	0	0	0	0	0	0	0	0	0	0	0	0	0	0	0	0	0	0
vogue1028	63.1	273	b17887 FM877012 Rahnella genomosp. 3 DSM 30078	0	0	0	0	0	0	0	0	0	0	0	0	0	0	0	0	0	0	0	0	0	0	0	0	0	0	0	0	0	0	0	0	0	0	0	0	0	0	0	0	0	0	0	0	0
vogue1029	59.3	549	b21008 NC_013260 Candidatus Methylomirabilis oxyfera	0	0	0	0	0	0	0	0	0	0	0	0	0	0	0	0	0	0	0	0	0	0	0	0	0	0	0	0	0	0	0	0	0	0	0	0	0	0	0	0	0	0	0	0	0
vogue1030	76.6	220	b10849 NZ_ABGD02000012 Anaerotruncus colihominis DSM17241	0	0	0	0	0	0	0	0	0	0	0	0	0	0	0	0	0	0	0	0	0	0	0	0	0	0	0	0	0	0	0	0	0	0	0	0	0	0	0	0	0	0	0	0	0
vogue1031	76.1	223	b10849 NZ_ABGD02000012 Anaerotruncus colihominis DSM17241	0	0	0	0	0	0	0	0	0	0	0	0	0	0	0	0	0	0	0	0	0	0	0	0	0	0	0	0	0	0	0	0	0	0	0	0	0	0	0	0	0	0	0	0	0
vogue1033	72.8	278	b13779 NZ_ACGU01000113 Lactobacillus ultunensis DSM 16047	0	0	0	0	0	0	0	0	0	0	0	0	0	0	0	0	0	0	0	0	0	0	0	0	0	0	0	0	0	0	0	0	0	0	0	0	0	0	0	0	0	0	0	0	0
vogue1034	84.9	291	b26458 NZ_ALNL01000019 Mogibacterium sp. CM50	0	0	0	0	0	0	0	0	0	0	0	0	0	0	0	0	0	0	0	0	0	0	0	0	0	0	0	0	0	0	0	0	0	0	0	0	0	0	0	0	0	0	0	0	0
vogue1035	75.4	481	b26802 NZ_KB911066 [Clostridium] sporosphaeroides VPI 4527 DSM 1294	0	0	0	0	0	0	0	0	0	0	0	0	0	0	0	0	0	0	0	0	0	0	0	0	0	0	0	0	0	0	0	0	0	0	0	0	0	0	0	0	0	0	0	0	0
vogue1038	89.3	543	b27924 AWVH01000043 Treponema lecithinolyticum ATCC 700332	0	0	0	0	0	0	0	0	0	0	0	0	0	0	0	0	0	0	0	0	0	0	0	0	0	0	0	0	0	0	0	0	0	0	0	0	0	0	0	0	0	0	0	0	0
vogue1041	82.4	182	b6855 AY691294 Ruminococcus bromii ATCC 27255	0	0	0	0	0	0	0	0	0	0	0	0	0	0	0	0	0	0	0	0	0	0	0	0	0	0	0	0	0	0	0	0	0	0	0	0	0	0	0	0	0	0	0	0	0
vogue1042	84.4	559	b26859 NZ_KB907525 Eubacterium siraeum DSM 15702	0	0	0	0	0	0	0	0	0	0	0	0	0	0	0	0	0	0	0	0	0	0	0	0	0	0	0	0	0	0	0	0	0	0	0	0	0	0	0	0	0	0	0	0	0
vogue1043	84.7	196	b6855 AY691294 Ruminococcus bromii ATCC 27255	0	0	0	0	0	0	0	0	0	0	0	0	0	0	0	0	0	0	0	0	0	0	0	0	0	0	0	0	0	0	0	0	0	0	0	0	0	0	0	0	0	0	0	0	0
vogue1047	95.8	471	b17796 NZ_AEEH01000018 Peptoniphilus duerdenii ATCC BAA-1640	0	0	0	0	0	0	0	0	0	0	0	0	0	0	0	0	0	0	0	0	0	0	0	0	0	0	0	0	0	0	0	0	0	0	0	0	0	0	0	0	0	0	0	0	0
vogue1048	63.6	157	b20127 CP003147 Pseudovibrio sp. FO-BEG1	0	0	0	0	0	0	0	0	0	0	0	0	0	0	0	0	0	0	0	0	0	0	0	0	0	0	0	0	0	0	0	0	0	0	0	0	0	0	0	0	0	0	0	0	0
vogue1050	96.6	438	b22894 NC_018514 Burkholderia cepacia GG4	0	0	0	0	0	0	0	0	0	0	0	0	0	0	0	0	0	0	0	0	0	0	0	0	0	0	0	0	0	0	0	0	0	0	0	0	0	0	0	0	0	0	0	0	0
vogue1051	87.3	489	b4423 NC_007953 Burkholderia xenovorans LB400	0	0	0	0	0	0	0	0	0	0	0	0	0	0	0	0	0	0	0	0	0	0	0	0	0	0	0	0	0	0	0	0	0	0	0	0	0	0	0	0	0	0	0	0	0
vogue1053	87.8	491	b4423 NC_007953 Burkholderia xenovorans LB400	0	0	0	0	0	0	0	0	0	0	0	0	0	0	0	0	0	0	0	0	0	0	0	0	0	0	0	0	0	0	0	0	0	0	0	0	0	0	0	0	0	0	0	0	0
vogue1054	99.4	349	b5833 AY691303 Streptococcus hyointestinalis ATCC 49169	0	0	0	0	0	0	0	0	0	0	0	0	0	0	0	0	0	0	0	0	0	0	0	0	0	0	0	0	0	0	0	0	0	0	0	0	0	0	0	0	0	0	0	0	0
vogue1055	88.3	182	b26592 ASTC01000016 Oscillibacter sp. 1-3	0	0	0	0	0	0	0	0	0	0	0	0	0	0	0	0	0	0	0	0	0	0	0	0	0	0	0	0	0	0	0	0	0	0	0	0	0	0	0	0	0	0	0	0	0
vogue1056	88	275	b26592 ASTC01000016 Oscillibacter sp. 1-3	0	0	0	0	0	0	0	0	0	0	0	0	0	0	0	0	0	0	0	0	0	0	0	0	0	0	0	0	0	0	0	0	0	0	0	0	0	0	0	0	0	0	0	0	0
vogue1057	85.5	549	b12598 FJ360434 Atopobium vaginae DSM15829	0	0	0	0	0	0	0	0	0	0	0	0	0	0	0	0	0	0	0	0	0	0	0	0	0	0	0	0	0	0	0	0	0	0	0	0	0	0	0	0	0	0	0	0	0
vogue1058	82.5	560	b12598 FJ360434 Atopobium vaginae DSM15829	0	0	0	0	0	0	0	0	0	0	0	0	0	0	0	0	0	0	0	0	0	0	0	0	0	0	0	0	0	0	0	0	0	0	0	0	0	0	0	0	0	0	0	0	0
vogue1061	83.2	267	b10211 EF685184 Bacillus marinus CECT 4272	0	0	0	0	0	0	0	0	0	0	0	0	0	0	0	0	0	0	0	0	0	0	0	0	0	0	0	0	0	0	0	0	0	0	0	0	0	0	0	0	0	0	0	0	0
vogue1062	99.6	476	b19477 NZ_AEUZ01000003 Streptococcus urinalis 2285-97 DSM 16830	0	0	0	0	0	0	0	0	0	0	0	0	0	0	0	0	0	0	0	0	0	0	0	0	0	0	0	0	0	0	0	0	0	0	0	0	0	0	0	0	0	0	0	0	0
vogue1063	90	201	b19387 AFUI01000018 Finegoldia magna SY403409CC001050417	0	0	0	0	0	0	0	0	0	0	0	0	0	0	0	0	0	0	0	0	0	0	0	0	0	0	0	0	0	0	0	0	0	0	0	0	0	0	0	0	0	0	0	0	0
vogue1065	92.5	304	b7850 AF429687 Lactobacillus jensenii ATCC 25258	0	0	0	0	0	0	0	0	0	0	0	0	0	0	0	0	0	0	0	0	0	0	0	0	0	0	0	0	0	0	0	0	0	0	0	0	0	0	0	0	0	0	0	0	0
vogue1066	99.2	492	b3432 AY123648 Streptococcus alactolyticus ATCC 43077	0	0	0	0	0	0	0	0	0	0	0	0	0	0	0	0	0	0	0	0	0	0	0	0	0	0	0	0	0	0	0	0	0	0	0	0	0	0	0	0	0	0	0	0	0
vogue1067	96.6	469	b10199 EF571590 Lactobacillus gasseri ATCC 33323	0	0	0	0	0	0	0	0	0	0	0	0	0	0	0	0	0	0	0	0	0	0	0	0	0	0	0	0	0	0	0	0	0	0	0	0	0	0	0	0	0	0	0	0	0
vogue1070	99.2	246	b5833 AY691303 Streptococcus hyointestinalis ATCC 49169	0	0	0	0	0	0	0	0	0	0	0	0	0	0	0	0	0	0	0	0	0	0	0	0	0	0	0	0	0	0	0	0	0	0	0	0	0	0	0	0	0	0	0	0	0
vogue1073	94	367	b26592 ASTC01000016 Oscillibacter sp. 1-3	0	0	0	0	0	0	0	0	0	0	0	0	0	0	0	0	0	0	0	0	0	0	0	0	0	0	0	0	0	0	0	0	0	0	0	0	0	0	0	0	0	0	0	0	0
vogue1075	84.2	455	b6796 AY691235 Flavonifractor plautii ATCC 49531	0	0	0	0	0	0	0	0	0	0	0	0	0	0	0	0	0	0	0	0	0	0	0	0	0	0	0	0	0	0	0	0	0	0	0	0	0	0	0	0	0	0	0	0	0
vogue1076	79.8	457	b17999 NZ_ADDX01000027 Ruminococcaceae bacterium sp. D16	0	0	0	0	0	0	0	0	0	0	0	0	0	0	0	0	0	0	0	0	0	0	0	0	0	0	0	0	0	0	0	0	0	0	0	0	0	0	0	0	0	0	0	0	0
vogue1077	85.1	219	b6796 AY691235 Flavonifractor plautii ATCC 49531	0	0	0	0	0	0	0	0	0	0	0	0	0	0	0	0	0	0	0	0	0	0	0	0	0	0	0	0	0	0	0	0	0	0	0	0	0	0	0	0	0	0	0	0	0
vogue1078	88.4	267	b26592 ASTC01000016 Oscillibacter sp. 1-3	0	0	0	0	0	0	0	0	0	0	0	0	0	0	0	0	0	0	0	0	0	0	0	0	0	0	0	0	0	0	0	0	0	0	0	0	0	0	0	0	0	0	0	0	0
vogue1079	80.9	292	b17999 NZ_ADDX01000027 Ruminococcaceae bacterium sp. D16	0	0	0	0	0	0	0	0	0	0	0	0	0	0	0	0	0	0	0	0	0	0	0	0	0	0	0	0	0	0	0	0	0	0	0	0	0	0	0	0	0	0	0	0	0
vogue1082	85.9	476	b9477 CP000655 Polynucleobacter necessarius subsp. asymbioticus QLW-P1DMWA-1	0	0	0	0	0	0	0	0	0	0	0	0	0	0	0	0	0	0	0	0	0	0	0	0	0	0	0	0	0	0	0	0	0	0	0	0	0	0	0	0	0	0	0	0	0
vogue1083	78.6	197	b9477 CP000655 Polynucleobacter necessarius subsp. asymbioticus QLW-P1DMWA-1	0	0	0	0	0	0	0	0	0	0	0	0	0	0	0	0	0	0	0	0	0	0	0	0	0	0	0	0	0	0	0	0	0	0	0	0	0	0	0	0	0	0	0	0	0
vogue1084	99.8	508	b23401 NZ_AODN01000012 Rhodococcus qingshengii BKS 20-40	0	0	0	0	0	0	0	0	0	0	0	0	0	0	0	0	0	0	0	0	0	0	0	0	0	0	0	0	0	0	0	0	0	0	0	0	0	0	0	0	0	0	0	0	0
vogue1085	85.7	266	b23918 AP012057 Ilumatobacter coccineum YM16-304	0	0	0	0	0	0	0	0	0	0	0	0	0	0	0	0	0	0	0	0	0	0	0	0	0	0	0	0	0	0	0	0	0	0	0	0	0	0	0	0	0	0	0	0	0
vogue1087	89.2	415	b12769 NZ_ABVQ01000035 [Bacteroides] pectinophilus ATCC 43243	0	0	0	0	0	0	0	0	0	0	0	0	0	0	0	0	0	0	0	0	0	0	0	0	0	0	0	0	0	0	0	0	0	0	0	0	0	0	0	0	0	0	0	0	0
vogue1088	95	318	b6812 AY691251 Eubacterium eligens ATCC 27750	0	0	0	0	0	0	0	0	0	0	0	0	0	0	0	0	0	0	0	0	0	0	0	0	0	0	0	0	0	0	0	0	0	0	0	0	0	0	0	0	0	0	0	0	0
vogue1090	98.8	424	b16658 FP929038 Coprococcus catus GD/7	0	0	0	0	0	0	0	0	0	0	0	0	0	0	0	0	0	0	0	0	0	0	0	0	0	0	0	0	0	0	0	0	0	0	0	0	0	0	0	0	0	0	0	0	0
vogue1092	91.4	197	b27630 NZ_KB900605 Sphingomonas melonis DAPP-PG 224	0	0	0	0	0	0	0	0	0	0	0	0	0	0	0	0	0	0	0	0	0	0	0	0	0	0	0	0	0	0	0	0	0	0	0	0	0	0	0	0	0	0	0	0	0
vogue1093	82	474	b6811 AY691250 Eubacterium coprostanoligenes ATCC 51222	0	0	0	0	0	0	0	0	0	0	0	0	0	0	0	0	0	0	0	0	0	0	0	0	0	0	0	0	0	0	0	0	0	0	0	0	0	0	0	0	0	0	0	0	0
vogue1095	100	358	b6811 AY691250 Eubacterium coprostanoligenes ATCC 51222	0	0	0	0	0	0	0	0	0	0	0	0	0	0	0	0	0	0	0	0	0	0	0	0	0	0	0	0	0	0	0	0	0	0	0	0	0	0	0	0	0	0	0	0	0
vogue1096	89	235	b7909 DQ059467 Campylobacter gracilis ATCC 33236	0	0	0	0	0	0	0	0	0	0	0	0	0	0	0	0	0	0	0	0	0	0	0	0	0	0	0	0	0	0	0	0	0	0	0	0	0	0	0	0	0	0	0	0	0
vogue1097	98	562	b7949 DQ059427 Campylobacter rectus ATCC 33238	0	0	0	0	0	0	0	0	0	0	0	0	0	0	0	0	0	0	0	0	0	0	0	0	0	0	0	0	0	0	0	0	0	0	0	0	0	0	0	0	0	0	0	0	0
vogue1099	99.8	464	b15351 ACOO02000037 Jonquetella anthropi E3_33	0	0	0	0	0	0	0	0	0	0	0	0	0	0	0	0	0	0	0	0	0	0	0	0	0	0	0	0	0	0	0	0	0	0	0	0	0	0	0	0	0	0	0	0	0
vogue1100	81.5	552	b20429 AGEL01000014 Lachnospiraceae bacterium ACC2	0	0	0	0	0	0	0	0	0	0	0	0	0	0	0	0	0	0	0	0	0	0	0	0	0	0	0	0	0	0	0	0	0	0	0	0	0	0	0	0	0	0	0	0	0
vogue1102	99.6	262	b7450 AY562570 Lactobacillus crispatus CECT4840	0	0	0	0	0	0	0	0	0	0	0	0	0	0	0	0	0	0	0	0	0	0	0	0	0	0	0	0	0	0	0	0	0	0	0	0	0	0	0	0	0	0	0	0	0
vogue1104	84.8	198	b6855 AY691294 Ruminococcus bromii ATCC 27255	0	0	0	0	0	0	0	0	0	0	0	0	0	0	0	0	0	0	0	0	0	0	0	0	0	0	0	0	0	0	0	0	0	0	0	0	0	0	0	0	0	0	0	0	0
vogue1105	87	424	b6855 AY691294 Ruminococcus bromii ATCC 27255	0	0	0	0	0	0	0	0	0	0	0	0	0	0	0	0	0	0	0	0	0	0	0	0	0	0	0	0	0	0	0	0	0	0	0	0	0	0	0	0	0	0	0	0	0
vogue1107	81.8	498	b9179 DQ681229 Atopostipes suicloacalis PPC79	0	0	0	0	0	0	0	0	0	0	0	0	0	0	0	0	0	0	0	0	0	0	0	0	0	0	0	0	0	0	0	0	0	0	0	0	0	0	0	0	0	0	0	0	0
vogue1108	84.2	561	b1444 AF441381 Sporosarcina psychrophila CECT4073	0	0	0	0	0	0	0	0	0	0	0	0	0	0	0	0	0	0	0	0	0	0	0	0	0	0	0	0	0	0	0	0	0	0	0	0	0	0	0	0	0	0	0	0	0
vogue1109	86.5	329	b14505 NZ_ACCL02000002 Marvinbryantia formatexigens DSM 14469	0	0	0	0	0	0	0	0	0	0	0	0	0	0	0	0	0	0	0	0	0	0	0	0	0	0	0	0	0	0	0	0	0	0	0	0	0	0	0	0	0	0	0	0	0
vogue1110	99.4	312	b28085 AWXA01000027 Megasphaera sp. BV3C16-1	0	0	0	0	0	0	0	0	0	0	0	0	0	0	0	0	0	0	0	0	0	0	0	0	0	0	0	0	0	0	0	0	0	0	0	0	0	0	0	0	0	0	0	0	0
vogue1113	76.6	228	b12003 ABOX02000008 Bacterium sp. Ellin514	0	0	0	0	0	0	0	0	0	0	0	0	0	0	0	0	0	0	0	0	0	0	0	0	0	0	0	0	0	0	0	0	0	0	0	0	0	0	0	0	0	0	0	0	0
vogue1114	77.7	218	b18803 CP002630 Marinithermus hydrothermalis T1 DSM 14884	0	0	0	0	0	0	0	0	0	0	0	0	0	0	0	0	0	0	0	0	0	0	0	0	0	0	0	0	0	0	0	0	0	0	0	0	0	0	0	0	0	0	0	0	0
vogue1115	97.9	338	b6772 AY691211 Bacteroides fragilis ATCC 25285	0	0	0	0	0	0	0	0	0	0	0	0	0	0	0	0	0	0	0	0	0	0	0	0	0	0	0	0	0	0	0	0	0	0	0	0	0	0	0	0	0	0	0	0	0
vogue1118	95.4	195	b6839 AY691278 Prevotella buccalis ATCC 35310	0	0	0	0	0	0	0	0	0	0	0	0	0	0	0	0	0	0	0	0	0	0	0	0	0	0	0	0	0	0	0	0	0	0	0	0	0	0	0	0	0	0	0	0	0
vogue1124	97.9	243	b7450 AY562570 Lactobacillus crispatus CECT4840	0	0	0	0	0	0	0	0	0	0	0	0	0	0	0	0	0	0	0	0	0	0	0	0	0	0	0	0	0	0	0	0	0	0	0	0	0	0	0	0	0	0	0	0	0
vogue1126	85.3	360	b3411 AY123677 Oligella ureolytica ATCC 43534	0	0	0	0	0	0	0	0	0	0	0	0	0	0	0	0	0	0	0	0	0	0	0	0	0	0	0	0	0	0	0	0	0	0	0	0	0	0	0	0	0	0	0	0	0
vogue1130	94.7	226	b18648 NZ_AEWU01000021 Haemophilus parainfluenzae ATCC 33392	0	0	0	0	0	0	0	0	0	0	0	0	0	0	0	0	0	0	0	0	0	0	0	0	0	0	0	0	0	0	0	0	0	0	0	0	0	0	0	0	0	0	0	0	0
vogue1133	96.8	222	b18093 AECU01000014 Faecalibacterium cf. prausnitzii KLE1255	0	0	0	0	0	0	0	0	0	0	0	0	0	0	0	0	0	0	0	0	0	0	0	0	0	0	0	0	0	0	0	0	0	0	0	0	0	0	0	0	0	0	0	0	0
vogue1135	99.6	231	b253 AF036322 Staphylococcus capitis subsp. capitis ATCC 27840	0	0	0	0	0	0	0	0	0	0	0	0	0	0	0	0	0	0	0	0	0	0	0	0	0	0	0	0	0	0	0	0	0	0	0	0	0	0	0	0	0	0	0	0	0
vogue1138	88.6	430	b1457 AF242279 Staphylococcus carnosus H	0	0	0	0	0	0	0	0	0	0	0	0	0	0	0	0	0	0	0	0	0	0	0	0	0	0	0	0	0	0	0	0	0	0	0	0	0	0	0	0	0	0	0	0	0
vogue1141	99.8	494	b19953 AFFY01000098 Paraprevotella clara YIT 11840	0	0	0	0	0	0	0	0	0	0	0	0	0	0	0	0	0	0	0	0	0	0	0	0	0	0	0	0	0	0	0	0	0	0	0	0	0	0	0	0	0	0	0	0	0
vogue1142	88.5	470	b12434 EU790582 Brucella suis biovar 1 ATCC 23444	0	0	0	0	0	0	0	0	0	0	0	0	0	0	0	0	0	0	0	0	0	0	0	0	0	0	0	0	0	0	0	0	0	0	0	0	0	0	0	0	0	0	0	0	0
vogue1147	99.5	220	b10199 EF571590 Lactobacillus gasseri ATCC 33323	0	0	0	0	0	0	0	0	0	0	0	0	0	0	0	0	0	0	0	0	0	0	0	0	0	0	0	0	0	0	0	0	0	0	0	0	0	0	0	0	0	0	0	0	0
vogue1152	96.1	454	b20915 NZ_ALKL01000010 Veillonella sp. ACP1	0	0	0	0	0	0	0	0	0	0	0	0	0	0	0	0	0	0	0	0	0	0	0	0	0	0	0	0	0	0	0	0	0	0	0	0	0	0	0	0	0	0	0	0	0
vogue1154	99.1	553	b3428 AY123718 Rothia mucilaginosa ATCC 25296	0	0	0	0	0	0	0	0	0	0	0	0	0	0	0	0	0	0	0	0	0	0	0	0	0	0	0	0	0	0	0	0	0	0	0	0	0	0	0	0	0	0	0	0	0
vogue1155	88.9	207	b15256 ACYW01000032 Corynebacterium jeikeium ATCC 43734	0	0	0	0	0	0	0	0	0	0	0	0	0	0	0	0	0	0	0	0	0	0	0	0	0	0	0	0	0	0	0	0	0	0	0	0	0	0	0	0	0	0	0	0	0
vogue1156	93.9	459	b15256 ACYW01000032 Corynebacterium jeikeium ATCC 43734	0	0	0	0	0	0	0	0	0	0	0	0	0	0	0	0	0	0	0	0	0	0	0	0	0	0	0	0	0	0	0	0	0	0	0	0	0	0	0	0	0	0	0	0	0
vogue1160	94.4	303	b14062 NC_012704 Corynebacterium kroppenstedtii DSM 44385	0	0	0	0	0	0	0	0	0	0	0	0	0	0	0	0	0	0	0	0	0	0	0	0	0	0	0	0	0	0	0	0	0	0	0	0	0	0	0	0	0	0	0	0	0
vogue1161	75.1	301	b17491 ACLJ02000001 Corynebacterium genitalium ATCC 33030	0	0	0	0	0	0	0	0	0	0	0	0	0	0	0	0	0	0	0	0	0	0	0	0	0	0	0	0	0	0	0	0	0	0	0	0	0	0	0	0	0	0	0	0	0
vogue1162	97.6	251	b14062 NC_012704 Corynebacterium kroppenstedtii DSM 44385	0	0	0	0	0	0	0	0	0	0	0	0	0	0	0	0	0	0	0	0	0	0	0	0	0	0	0	0	0	0	0	0	0	0	0	0	0	0	0	0	0	0	0	0	0
vogue1164	98.8	335	b17491 ACLJ02000001 Corynebacterium genitalium ATCC 33030	0	0	0	0	0	0	0	0	0	0	0	0	0	0	0	0	0	0	0	0	0	0	0	0	0	0	0	0	0	0	0	0	0	0	0	0	0	0	0	0	0	0	0	0	0
vogue1165	99.3	575	v3821 3576 Corynebacterium simulans A3M21	0	0	0	0	0	0	0	0	0	0	0	0	0	0	0	0	0	0	0	0	0	0	0	0	0	0	0	0	0	0	0	0	0	0	0	0	0	0	0	0	0	0	0	0	0
vogue1166	88.7	452	b26986 NZ_HE998591 Corynebacterium timonense 5401744	0	0	0	0	0	0	0	0	0	0	0	0	0	0	0	0	0	0	0	0	0	0	0	0	0	0	0	0	0	0	0	0	0	0	0	0	0	0	0	0	0	0	0	0	0
vogue1171	95.2	248		0	0	0	0	0	0	0	0	0	0	0	0	0	0	0	0	0	0	0	0	0	0	0	0	0	0	0	0	0	0	0	0	0	0	0	0	0	0	0	0	0	0	0	0	0
vogue1175	83.9	281	b5832 AY691302 Selenomonas ruminantium subsp. ruminantium ATCC 12561	0	0	0	0	0	0	0	0	0	0	0	0	0	0	0	0	0	0	0	0	0	0	0	0	0	0	0	0	0	0	0	0	0	0	0	0	0	0	0	0	0	0	0	0	0
vogue1177	98.3	234	b19661 CP003058 Acidaminococcus intestini RyC-MR95	0	0	0	0	0	0	0	0	0	0	0	0	0	0	0	0	0	0	0	0	0	0	0	0	0	0	0	0	0	0	0	0	0	0	0	0	0	0	0	0	0	0	0	0	0
vogue1178	96.1	205	b1128 AF352800 Streptococcus thermophilus ATCC 19258	0	0	0	0	0	0	0	0	0	0	0	0	0	0	0	0	0	0	0	0	0	0	0	0	0	0	0	0	0	0	0	0	0	0	0	0	0	0	0	0	0	0	0	0	0
vogue1179	98.7	304	b19376 HE573892 Lactobacillus amylotrophicus CIP 109878	0	0	0	0	0	0	0	0	0	0	0	0	0	0	0	0	0	0	0	0	0	0	0	0	0	0	0	0	0	0	0	0	0	0	0	0	0	0	0	0	0	0	0	0	0
vogue1181	97.5	241	b3364 AY123699 Aerococcus viridans ATCC 11563	0	0	0	0	0	0	0	0	0	0	0	0	0	0	0	0	0	0	0	0	0	0	0	0	0	0	0	0	0	0	0	0	0	0	0	0	0	0	0	0	0	0	0	0	0
vogue1183	96.7	306	b7850 AF429687 Lactobacillus jensenii ATCC 25258	0	0	0	0	0	0	0	0	0	0	0	0	0	0	0	0	0	0	0	0	0	0	0	0	0	0	0	0	0	0	0	0	0	0	0	0	0	0	0	0	0	0	0	0	0
vogue1185	95.3	192	b7874 AF429667 Lactobacillus acidophilus ATCC 4356	0	0	0	0	0	0	0	0	0	0	0	0	0	0	0	0	0	0	0	0	0	0	0	0	0	0	0	0	0	0	0	0	0	0	0	0	0	0	0	0	0	0	0	0	0
vogue1187	100	396	b6772 AY691211 Bacteroides fragilis ATCC 25285	0	0	0	0	0	0	0	0	0	0	0	0	0	0	0	0	0	0	0	0	0	0	0	0	0	0	0	0	0	0	0	0	0	0	0	0	0	0	0	0	0	0	0	0	0
vogue1188	99.2	239	b10199 EF571590 Lactobacillus gasseri ATCC 33323	0	0	0	0	0	0	0	0	0	0	0	0	0	0	0	0	0	0	0	0	0	0	0	0	0	0	0	0	0	0	0	0	0	0	0	0	0	0	0	0	0	0	0	0	0
vogue1191	98.5	265	b19134 NZ_AFIJ01000035 Megasphaera sp. UPII 199-6 NULL	0	0	0	0	0	0	0	0	0	0	0	0	0	0	0	0	0	0	0	0	0	0	0	0	0	0	0	0	0	0	0	0	0	0	0	0	0	0	0	0	0	0	0	0	0
vogue1194	98.3	352	b10199 EF571590 Lactobacillus gasseri ATCC 33323	0	0	0	0	0	0	0	0	0	0	0	0	0	0	0	0	0	0	0	0	0	0	0	0	0	0	0	0	0	0	0	0	0	0	0	0	0	0	0	0	0	0	0	0	0
vogue1195	98.1	217	b17632 AB547591 Prevotella amnii JCM 14753	0	0	0	0	0	0	0	0	0	0	0	0	0	0	0	0	0	0	0	0	0	0	0	0	0	0	0	0	0	0	0	0	0	0	0	0	0	0	0	0	0	0	0	0	0
vogue1196	95.9	242	b15920 CP001849 Gardnerella vaginalis 409-05	0	0	0	0	0	0	0	0	0	0	0	0	0	0	0	0	0	0	0	0	0	0	0	0	0	0	0	0	0	0	0	0	0	0	0	0	0	0	0	0	0	0	0	0	0
vogue1198	96.3	272	b10199 EF571590 Lactobacillus gasseri ATCC 33323	0	0	0	0	0	0	0	0	0	0	0	0	0	0	0	0	0	0	0	0	0	0	0	0	0	0	0	0	0	0	0	0	0	0	0	0	0	0	0	0	0	0	0	0	0
vogue1203	99.3	556	b28085 AWXA01000027 Megasphaera sp. BV3C16-1	0	0	0	0	0	0	0	0	0	0	0	0	0	0	0	0	0	0	0	0	0	0	0	0	0	0	0	0	0	0	0	0	0	0	0	0	0	0	0	0	0	0	0	0	0
vogue1204	99.6	253	b18094 AECS01000012 Megasphaera micronuciformis F0359	0	0	0	0	0	0	0	0	0	0	0	0	0	0	0	0	0	0	0	0	0	0	0	0	0	0	0	0	0	0	0	0	0	0	0	0	0	0	0	0	0	0	0	0	0
vogue1206	97.3	255	b12598 FJ360434 Atopobium vaginae DSM15829	0	0	0	0	0	0	0	0	0	0	0	0	0	0	0	0	0	0	0	0	0	0	0	0	0	0	0	0	0	0	0	0	0	0	0	0	0	0	0	0	0	0	0	0	0
vogue1209	93.3	239	b7335 AY837570 Prevotella melaninogenica ATCC 25845D	0	0	0	0	0	0	0	0	0	0	0	0	0	0	0	0	0	0	0	0	0	0	0	0	0	0	0	0	0	0	0	0	0	0	0	0	0	0	0	0	0	0	0	0	0
vogue1211	98.8	254	b6838 AY691277 Prevotella buccae ATCC 33574	0	0	0	0	0	0	0	0	0	0	0	0	0	0	0	0	0	0	0	0	0	0	0	0	0	0	0	0	0	0	0	0	0	0	0	0	0	0	0	0	0	0	0	0	0
vogue1213	98.5	274	b17615 AB547608 Prevotella intermedia JCM 12248	0	0	0	0	0	0	0	0	0	0	0	0	0	0	0	0	0	0	0	0	0	0	0	0	0	0	0	0	0	0	0	0	0	0	0	0	0	0	0	0	0	0	0	0	0
vogue1217	95	498	b2698 AF378197 Streptococcus sanguinis ATCC 10556	0	0	0	0	0	0	0	0	0	0	0	0	0	0	0	0	0	0	0	0	0	0	0	0	0	0	0	0	0	0	0	0	0	0	0	0	0	0	0	0	0	0	0	0	0
vogue1218	94.7	330	b27515 NZ_HE610718 Peptoniphilus senegalensis JC140	0	0	0	0	0	0	0	0	0	0	0	0	0	0	0	0	0	0	0	0	0	0	0	0	0	0	0	0	0	0	0	0	0	0	0	0	0	0	0	0	0	0	0	0	0
vogue1220	99.5	205	b7450 AY562570 Lactobacillus crispatus CECT4840	0	0	0	0	0	0	0	0	0	0	0	0	0	0	0	0	0	0	0	0	0	0	0	0	0	0	0	0	0	0	0	0	0	0	0	0	0	0	0	0	0	0	0	0	0
vogue1222	97.7	218	b7450 AY562570 Lactobacillus crispatus CECT4840	0	0	0	0	0	0	0	0	0	0	0	0	0	0	0	0	0	0	0	0	0	0	0	0	0	0	0	0	0	0	0	0	0	0	0	0	0	0	0	0	0	0	0	0	0
vogue1224	87.7	213	b23385 AP012603 Agromonas oligotrophica S58	0	0	0	0	0	0	0	0	0	0	0	0	0	0	0	0	0	0	0	0	0	0	0	0	0	0	0	0	0	0	0	0	0	0	0	0	0	0	0	0	0	0	0	0	0
vogue1225	96.4	307	b19879 AP012206 Bradyrhizobium japonicum USDA 6	0	0	0	0	0	0	0	0	0	0	0	0	0	0	0	0	0	0	0	0	0	0	0	0	0	0	0	0	0	0	0	0	0	0	0	0	0	0	0	0	0	0	0	0	0
vogue1227	97.5	476	b3372 AY123659 Brevundimonas diminuta ATCC 11568	0	0	0	0	0	0	0	0	0	0	0	0	0	0	0	0	0	0	0	0	0	0	0	0	0	0	0	0	0	0	0	0	0	0	0	0	0	0	0	0	0	0	0	0	0
vogue1228	94	237	b21066 NZ_AKXT01000061 Chondromyces apiculatus DSM 436	0	0	0	0	0	0	0	0	0	0	0	0	0	0	0	0	0	0	0	0	0	0	0	0	0	0	0	0	0	0	0	0	0	0	0	0	0	0	0	0	0	0	0	0	0
vogue1230	97.1	210	b18405 AB608730 Methylobacterium jeotgali LMG 23639	0	0	0	0	0	0	0	0	0	0	0	0	0	0	0	0	0	0	0	0	0	0	0	0	0	0	0	0	0	0	0	0	0	0	0	0	0	0	0	0	0	0	0	0	0
vogue1231	95.9	317	b19879 AP012206 Bradyrhizobium japonicum USDA 6	0	0	0	0	0	0	0	0	0	0	0	0	0	0	0	0	0	0	0	0	0	0	0	0	0	0	0	0	0	0	0	0	0	0	0	0	0	0	0	0	0	0	0	0	0
vogue1232	97.6	333	b7850 AF429687 Lactobacillus jensenii ATCC 25258	0	0	0	0	0	0	0	0	0	0	0	0	0	0	0	0	0	0	0	0	0	0	0	0	0	0	0	0	0	0	0	0	0	0	0	0	0	0	0	0	0	0	0	0	0
vogue1234	91.8	560	b13606 NC_013203 Atopobium parvulum DSM 20469	0	0	0	0	0	0	0	0	0	0	0	0	0	0	0	0	0	0	0	0	0	0	0	0	0	0	0	0	0	0	0	0	0	0	0	0	0	0	0	0	0	0	0	0	0
vogue1237	85.5	407	b27905 AWEZ01000069 Olsenella profusa F0195	0	0	0	0	0	0	0	0	0	0	0	0	0	0	0	0	0	0	0	0	0	0	0	0	0	0	0	0	0	0	0	0	0	0	0	0	0	0	0	0	0	0	0	0	0
vogue1239	85.9	510	b12598 FJ360434 Atopobium vaginae DSM15829	0	0	0	0	0	0	0	0	0	0	0	0	0	0	0	0	0	0	0	0	0	0	0	0	0	0	0	0	0	0	0	0	0	0	0	0	0	0	0	0	0	0	0	0	0
vogue1241	89	329	b21386 AMQQ01000021 Rhizobium lupini HPC(L)	0	0	0	0	0	0	0	0	0	0	0	0	0	0	0	0	0	0	0	0	0	0	0	0	0	0	0	0	0	0	0	0	0	0	0	0	0	0	0	0	0	0	0	0	0
vogue1244	87	563	b19766 AGIX01000001 Mesorhizobium australicum WSM2073	0	0	0	0	0	0	0	0	0	0	0	0	0	0	0	0	0	0	0	0	0	0	0	0	0	0	0	0	0	0	0	0	0	0	0	0	0	0	0	0	0	0	0	0	0
vogue1248	97.6	552	b810 AB039274 Propionibacterium granulosum	0	0	0	0	0	0	0	0	0	0	0	0	0	0	0	0	0	0	0	0	0	0	0	0	0	0	0	0	0	0	0	0	0	0	0	0	0	0	0	0	0	0	0	0	0
vogue1254	88.2	560	b17807 NZ_AEEE01000014 Mobiluncus curtsii subsp. curtsii ATCC 35241	0	0	0	0	0	0	0	0	0	0	0	0	0	0	0	0	0	0	0	0	0	0	0	0	0	0	0	0	0	0	0	0	0	0	0	0	0	0	0	0	0	0	0	0	0
vogue1255	89.3	318	b17807 NZ_AEEE01000014 Mobiluncus curtsii subsp. curtsii ATCC 35241	0	0	0	0	0	0	0	0	0	0	0	0	0	0	0	0	0	0	0	0	0	0	0	0	0	0	0	0	0	0	0	0	0	0	0	0	0	0	0	0	0	0	0	0	0
vogue1258	99.2	474	b5844 AY691314 Lactobacillus ruminis ATCC 27780	0	0	0	0	0	0	0	0	0	0	0	0	0	0	0	0	0	0	0	0	0	0	0	0	0	0	0	0	0	0	0	0	0	0	0	0	0	0	0	0	0	0	0	0	0
vogue1259	98.9	558	b1441 AF441382 Prevotella nigrescens ATCC 33563	0	0	0	0	0	0	0	0	0	0	0	0	0	0	0	0	0	0	0	0	0	0	0	0	0	0	0	0	0	0	0	0	0	0	0	0	0	0	0	0	0	0	0	0	0
vogue1261	86.4	418	b19178 GL945017 Prevotella multisaccharivorax DSM 17128	0	0	0	0	0	0	0	0	0	0	0	0	0	0	0	0	0	0	0	0	0	0	0	0	0	0	0	0	0	0	0	0	0	0	0	0	0	0	0	0	0	0	0	0	0
vogue1262	100	566	b6841 AY691280 Prevotella denticola ATCC 35308	0	0	0	0	0	0	0	0	0	0	0	0	0	0	0	0	0	0	0	0	0	0	0	0	0	0	0	0	0	0	0	0	0	0	0	0	0	0	0	0	0	0	0	0	0
vogue1264	99.3	566	b6838 AY691277 Prevotella buccae ATCC 33574	0	0	0	0	0	0	0	0	0	0	0	0	0	0	0	0	0	0	0	0	0	0	0	0	0	0	0	0	0	0	0	0	0	0	0	0	0	0	0	0	0	0	0	0	0
vogue1265	92.7	274	b17591 AB547632 Prevotella stercorea JCM 13469	0	0	0	0	0	0	0	0	0	0	0	0	0	0	0	0	0	0	0	0	0	0	0	0	0	0	0	0	0	0	0	0	0	0	0	0	0	0	0	0	0	0	0	0	0
vogue1266	88	564	b19232 CP002897 Paracoccus denitrificans SD1	0	0	0	0	0	0	0	0	0	0	0	0	0	0	0	0	0	0	0	0	0	0	0	0	0	0	0	0	0	0	0	0	0	0	0	0	0	0	0	0	0	0	0	0	0
vogue1267	98.6	496	b10774 CP001071 Akkermansia muciniphila ATCC BAA-835	0	0	0	0	0	0	0	0	0	0	0	0	0	0	0	0	0	0	0	0	0	0	0	0	0	0	0	0	0	0	0	0	0	0	0	0	0	0	0	0	0	0	0	0	0
vogue1268	95	197	b19879 AP012206 Bradyrhizobium japonicum USDA 6	0	0	0	0	0	0	0	0	0	0	0	0	0	0	0	0	0	0	0	0	0	0	0	0	0	0	0	0	0	0	0	0	0	0	0	0	0	0	0	0	0	0	0	0	0
vogue1269	96.8	314	b4604 AY608424 Megasphaera elsdenii ATCC 25940	0	0	0	0	0	0	0	0	0	0	0	0	0	0	0	0	0	0	0	0	0	0	0	0	0	0	0	0	0	0	0	0	0	0	0	0	0	0	0	0	0	0	0	0	0
vogue1270	97.5	202	b4604 AY608424 Megasphaera elsdenii ATCC 25940	0	0	0	0	0	0	0	0	0	0	0	0	0	0	0	0	0	0	0	0	0	0	0	0	0	0	0	0	0	0	0	0	0	0	0	0	0	0	0	0	0	0	0	0	0
vogue1271	91.9	397	b20204 AGCM01000109 Cardiobacterium valvarum F0432	0	0	0	0	0	0	0	0	0	0	0	0	0	0	0	0	0	0	0	0	0	0	0	0	0	0	0	0	0	0	0	0	0	0	0	0	0	0	0	0	0	0	0	0	0
vogue1272	90.5	319	b12558 NC_011386 Oligotropha carboxidovorans OM5 DSM 1227	0	0	0	0	0	0	0	0	0	0	0	0	0	0	0	0	0	0	0	0	0	0	0	0	0	0	0	0	0	0	0	0	0	0	0	0	0	0	0	0	0	0	0	0	0
vogue1273	92.4	281	b14479 CP002083 Hyphomicrobium denitrificans ATCC 51888	0	0	0	0	0	0	0	0	0	0	0	0	0	0	0	0	0	0	0	0	0	0	0	0	0	0	0	0	0	0	0	0	0	0	0	0	0	0	0	0	0	0	0	0	0
vogue1274	99.6	555	b21893 AGZU01000014 Sphingobium yanoikuyae ATCC 51230	0	0	0	0	0	0	0	0	0	0	0	0	0	0	0	0	0	0	0	0	0	0	0	0	0	0	0	0	0	0	0	0	0	0	0	0	0	0	0	0	0	0	0	0	0
vogue1275	99.3	555	b21893 AGZU01000014 Sphingobium yanoikuyae ATCC 51230	0	0	0	0	0	0	0	0	0	0	0	0	0	0	0	0	0	0	0	0	0	0	0	0	0	0	0	0	0	0	0	0	0	0	0	0	0	0	0	0	0	0	0	0	0
vogue1276	87.1	448	b16950 CP002049 Truepera radiovictrix DSM 17093	0	0	0	0	0	0	0	0	0	0	0	0	0	0	0	0	0	0	0	0	0	0	0	0	0	0	0	0	0	0	0	0	0	0	0	0	0	0	0	0	0	0	0	0	0
vogue1278	88.9	317	b7909 DQ059467 Campylobacter gracilis ATCC 33236	0	0	0	0	0	0	0	0	0	0	0	0	0	0	0	0	0	0	0	0	0	0	0	0	0	0	0	0	0	0	0	0	0	0	0	0	0	0	0	0	0	0	0	0	0
vogue1279	91.1	474	b5040 AJ633545 Myxococcus xanthus	0	0	0	0	0	0	0	0	0	0	0	0	0	0	0	0	0	0	0	0	0	0	0	0	0	0	0	0	0	0	0	0	0	0	0	0	0	0	0	0	0	0	0	0	0
vogue1280	97.9	234	b12695 NZ_ABXU01000023 Desulfovibrio piger ATCC 29098	0	0	0	0	0	0	0	0	0	0	0	0	0	0	0	0	0	0	0	0	0	0	0	0	0	0	0	0	0	0	0	0	0	0	0	0	0	0	0	0	0	0	0	0	0
vogue1285	98.8	341	b12695 NZ_ABXU01000023 Desulfovibrio piger ATCC 29098	0	0	0	0	0	0	0	0	0	0	0	0	0	0	0	0	0	0	0	0	0	0	0	0	0	0	0	0	0	0	0	0	0	0	0	0	0	0	0	0	0	0	0	0	0
vogue1289	95.2	381	b8821 AB171598 Macaca fascicularis	0	0	0	0	0	0	0	0	0	0	0	0	0	0	0	0	0	0	0	0	0	0	0	0	0	0	0	0	0	0	0	0	0	0	0	0	0	0	0	0	0	0	0	0	0
vogue1292	96.6	267	b21700 AGWX01000004 Afipia broomeae ATCC 49717	0	0	0	0	0	0	0	0	0	0	0	0	0	0	0	0	0	0	0	0	0	0	0	0	0	0	0	0	0	0	0	0	0	0	0	0	0	0	0	0	0	0	0	0	0
vogue1294	78.9	206	b10636 NC_009937 Azorhizobium caulinodans ORS 571	0	0	0	0	0	0	0	0	0	0	0	0	0	0	0	0	0	0	0	0	0	0	0	0	0	0	0	0	0	0	0	0	0	0	0	0	0	0	0	0	0	0	0	0	0
vogue1295	98.8	503	b3410 AY123686 Ochrobactrum anthropi ATCC 49188	0	0	0	0	0	0	0	0	0	0	0	0	0	0	0	0	0	0	0	0	0	0	0	0	0	0	0	0	0	0	0	0	0	0	0	0	0	0	0	0	0	0	0	0	0
vogue1296	98.1	209	b20397 AGJK01000177 Methylobacterium extorquens DSM 13060	0	0	0	0	0	0	0	0	0	0	0	0	0	0	0	0	0	0	0	0	0	0	0	0	0	0	0	0	0	0	0	0	0	0	0	0	0	0	0	0	0	0	0	0	0
vogue1297	99.5	376	b10309 CP000140 Parabacteroides distasonis ATCC 8503	0	0	0	0	0	0	0	0	0	0	0	0	0	0	0	0	0	0	0	0	0	0	0	0	0	0	0	0	0	0	0	0	0	0	0	0	0	0	0	0	0	0	0	0	0
vogue1300	93.3	251	b28090 NZ_ATVD01000007 Arenimonas oryziterrae DSM 21050	0	0	0	0	0	0	0	0	0	0	0	0	0	0	0	0	0	0	0	0	0	0	0	0	0	0	0	0	0	0	0	0	0	0	0	0	0	0	0	0	0	0	0	0	0
vogue1301	90.7	397	b20204 AGCM01000109 Cardiobacterium valvarum F0432	0	0	0	0	0	0	0	0	0	0	0	0	0	0	0	0	0	0	0	0	0	0	0	0	0	0	0	0	0	0	0	0	0	0	0	0	0	0	0	0	0	0	0	0	0
vogue1302	91	246	b3373 AY123660 Brevundimonas vesicularis ATCC 11426	0	0	0	0	0	0	0	0	0	0	0	0	0	0	0	0	0	0	0	0	0	0	0	0	0	0	0	0	0	0	0	0	0	0	0	0	0	0	0	0	0	0	0	0	0
vogue1303	95.5	200	b14380 NZ_ACQT01000229 Acidovorax delafieldii 2AN	0	0	0	0	0	0	0	0	0	0	0	0	0	0	0	0	0	0	0	0	0	0	0	0	0	0	0	0	0	0	0	0	0	0	0	0	0	0	0	0	0	0	0	0	0
vogue1305	79.3	470	b10849 NZ_ABGD02000012 Anaerotruncus colihominis DSM17241	0	0	0	0	0	0	0	0	0	0	0	0	0	0	0	0	0	0	0	0	0	0	0	0	0	0	0	0	0	0	0	0	0	0	0	0	0	0	0	0	0	0	0	0	0
vogue1308	98.1	267	b7874 AF429667 Lactobacillus acidophilus ATCC 4356	0	0	0	0	0	0	0	0	0	0	0	0	0	0	0	0	0	0	0	0	0	0	0	0	0	0	0	0	0	0	0	0	0	0	0	0	0	0	0	0	0	0	0	0	0
vogue1309	98.5	271	b6838 AY691277 Prevotella buccae ATCC 33574	0	0	0	0	0	0	0	0	0	0	0	0	0	0	0	0	0	0	0	0	0	0	0	0	0	0	0	0	0	0	0	0	0	0	0	0	0	0	0	0	0	0	0	0	0
vogue1312	95.8	264	b17655 AB547552 Bacteroides coagulans JCM 12528	0	0	0	0	0	0	0	0	0	0	0	0	0	0	0	0	0	0	0	0	0	0	0	0	0	0	0	0	0	0	0	0	0	0	0	0	0	0	0	0	0	0	0	0	0
vogue1314	96.9	262	b17588 AB547635 Tannerella forsythia JCM 10827	0	0	0	0	0	0	0	0	0	0	0	0	0	0	0	0	0	0	0	0	0	0	0	0	0	0	0	0	0	0	0	0	0	0	0	0	0	0	0	0	0	0	0	0	0
vogue1316	100	474	b21018 NZ_AGWP01000004 Actinomyces neuii subsp. anitratus BVS029A5	0	0	0	0	0	0	0	0	0	0	0	0	0	0	0	0	0	0	0	0	0	0	0	0	0	0	0	0	0	0	0	0	0	0	0	0	0	0	0	0	0	0	0	0	0
vogue1317	85.1	481	b3359 AY123674 Acinetobacter lwoffii ATCC 15309	0	0	0	0	0	0	0	0	0	0	0	0	0	0	0	0	0	0	0	0	0	0	0	0	0	0	0	0	0	0	0	0	0	0	0	0	0	0	0	0	0	0	0	0	0
vogue1321	92.1	256	b25983 APPY01000042 Acinetobacter towneri DSM 14962	0	0	0	0	0	0	0	0	0	0	0	0	0	0	0	0	0	0	0	0	0	0	0	0	0	0	0	0	0	0	0	0	0	0	0	0	0	0	0	0	0	0	0	0	0
vogue1322	98.4	556	b26020 APON01000018 Acinetobacter johnsonii CIP 64.6	0	0	0	0	0	0	0	0	0	0	0	0	0	0	0	0	0	0	0	0	0	0	0	0	0	0	0	0	0	0	0	0	0	0	0	0	0	0	0	0	0	0	0	0	0
vogue1324	89.9	258	b21125 NZ_CAEG01000015 Alistipes sp. JC136 P148	0	0	0	0	0	0	0	0	0	0	0	0	0	0	0	0	0	0	0	0	0	0	0	0	0	0	0	0	0	0	0	0	0	0	0	0	0	0	0	0	0	0	0	0	0
vogue1325	83.9	251	b27923 AWVF01000020 Ruminococcus callidus ATCC 27760	0	0	0	0	0	0	0	0	0	0	0	0	0	0	0	0	0	0	0	0	0	0	0	0	0	0	0	0	0	0	0	0	0	0	0	0	0	0	0	0	0	0	0	0	0
vogue1326	99.4	490	b21893 AGZU01000014 Sphingobium yanoikuyae ATCC 51230	0	0	0	0	0	0	0	0	0	0	0	0	0	0	0	0	0	0	0	0	0	0	0	0	0	0	0	0	0	0	0	0	0	0	0	0	0	0	0	0	0	0	0	0	0
vogue1327	95	179	b14380 NZ_ACQT01000229 Acidovorax delafieldii 2AN	0	0	0	0	0	0	0	0	0	0	0	0	0	0	0	0	0	0	0	0	0	0	0	0	0	0	0	0	0	0	0	0	0	0	0	0	0	0	0	0	0	0	0	0	0
vogue1331	100	550	b13762 NZ_ACKW01000052 Mobiluncus mulieris ATCC 35243	0	0	0	0	0	0	0	0	0	0	0	0	0	0	0	0	0	0	0	0	0	0	0	0	0	0	0	0	0	0	0	0	0	0	0	0	0	0	0	0	0	0	0	0	0
vogue1332	90.6	555	b28090 NZ_ATVD01000007 Arenimonas oryziterrae DSM 21050	0	0	0	0	0	0	0	0	0	0	0	0	0	0	0	0	0	0	0	0	0	0	0	0	0	0	0	0	0	0	0	0	0	0	0	0	0	0	0	0	0	0	0	0	0
vogue1333	85.4	318	b14090 CP001807 Rhodothermus marinus DSM 4252	0	0	0	0	0	0	0	0	0	0	0	0	0	0	0	0	0	0	0	0	0	0	0	0	0	0	0	0	0	0	0	0	0	0	0	0	0	0	0	0	0	0	0	0	0
vogue1334	91.9	361	b20204 AGCM01000109 Cardiobacterium valvarum F0432	0	0	0	0	0	0	0	0	0	0	0	0	0	0	0	0	0	0	0	0	0	0	0	0	0	0	0	0	0	0	0	0	0	0	0	0	0	0	0	0	0	0	0	0	0
vogue1337	76.8	420	b12081 AP009380 Porphyromonas gingivalis ATCC 33277	0	0	0	0	0	0	0	0	0	0	0	0	0	0	0	0	0	0	0	0	0	0	0	0	0	0	0	0	0	0	0	0	0	0	0	0	0	0	0	0	0	0	0	0	0
vogue1338	92.4	240	b17624 AB547599 Prevotella corporis JCM 8529	0	0	0	0	0	0	0	0	0	0	0	0	0	0	0	0	0	0	0	0	0	0	0	0	0	0	0	0	0	0	0	0	0	0	0	0	0	0	0	0	0	0	0	0	0
vogue1340	96.8	222	b28068 NZ_AWXC01000011 Prevotella sp. BV3P1	0	0	0	0	0	0	0	0	0	0	0	0	0	0	0	0	0	0	0	0	0	0	0	0	0	0	0	0	0	0	0	0	0	0	0	0	0	0	0	0	0	0	0	0	0
vogue1341	87.9	267	b17643 AB547580 Porphyromonas endodontalis JCM 8526	0	0	0	0	0	0	0	0	0	0	0	0	0	0	0	0	0	0	0	0	0	0	0	0	0	0	0	0	0	0	0	0	0	0	0	0	0	0	0	0	0	0	0	0	0
vogue1342	93	184	b17591 AB547632 Prevotella stercorea JCM 13469	0	0	0	0	0	0	0	0	0	0	0	0	0	0	0	0	0	0	0	0	0	0	0	0	0	0	0	0	0	0	0	0	0	0	0	0	0	0	0	0	0	0	0	0	0
vogue1343	91.9	558	b17625 AB547598 Prevotella copri JCM 13464	0	0	0	0	0	0	0	0	0	0	0	0	0	0	0	0	0	0	0	0	0	0	0	0	0	0	0	0	0	0	0	0	0	0	0	0	0	0	0	0	0	0	0	0	0
vogue1344	92.3	462	b17625 AB547598 Prevotella copri JCM 13464	0	0	0	0	0	0	0	0	0	0	0	0	0	0	0	0	0	0	0	0	0	0	0	0	0	0	0	0	0	0	0	0	0	0	0	0	0	0	0	0	0	0	0	0	0
vogue1345	96.7	309	b17625 AB547598 Prevotella copri JCM 13464	0	0	0	0	0	0	0	0	0	0	0	0	0	0	0	0	0	0	0	0	0	0	0	0	0	0	0	0	0	0	0	0	0	0	0	0	0	0	0	0	0	0	0	0	0
vogue1346	90.6	255	b17625 AB547598 Prevotella copri JCM 13464	0	0	0	0	0	0	0	0	0	0	0	0	0	0	0	0	0	0	0	0	0	0	0	0	0	0	0	0	0	0	0	0	0	0	0	0	0	0	0	0	0	0	0	0	0
vogue1348	95	557	b17591 AB547632 Prevotella stercorea JCM 13469	0	0	0	0	0	0	0	0	0	0	0	0	0	0	0	0	0	0	0	0	0	0	0	0	0	0	0	0	0	0	0	0	0	0	0	0	0	0	0	0	0	0	0	0	0
vogue1349	98.2	234	b17615 AB547608 Prevotella intermedia JCM 12248	0	0	0	0	0	0	0	0	0	0	0	0	0	0	0	0	0	0	0	0	0	0	0	0	0	0	0	0	0	0	0	0	0	0	0	0	0	0	0	0	0	0	0	0	0
vogue1350	83.6	207	b1441 AF441382 Prevotella nigrescens ATCC 33563	0	0	0	0	0	0	0	0	0	0	0	0	0	0	0	0	0	0	0	0	0	0	0	0	0	0	0	0	0	0	0	0	0	0	0	0	0	0	0	0	0	0	0	0	0
vogue1354	97.5	326	b1123 AF352799 Streptococcus parasanguinis ATCC 15912	0	0	0	0	0	0	0	0	0	0	0	0	0	0	0	0	0	0	0	0	0	0	0	0	0	0	0	0	0	0	0	0	0	0	0	0	0	0	0	0	0	0	0	0	0
vogue1357	100	413	b27367 NZ_KB900367 Peptoniphilus lacrimalis DSM 7455	0	0	0	0	0	0	0	0	0	0	0	0	0	0	0	0	0	0	0	0	0	0	0	0	0	0	0	0	0	0	0	0	0	0	0	0	0	0	0	0	0	0	0	0	0
vogue1358	94.6	332	b18216 NZ_AENP01000025 Peptoniphilus harei ACS-146-V-Sch2b	0	0	0	0	0	0	0	0	0	0	0	0	0	0	0	0	0	0	0	0	0	0	0	0	0	0	0	0	0	0	0	0	0	0	0	0	0	0	0	0	0	0	0	0	0
vogue1359	81.2	212	b3363 AY123698 Aerococcus urinae ATCC 51268	0	0	0	0	0	0	0	0	0	0	0	0	0	0	0	0	0	0	0	0	0	0	0	0	0	0	0	0	0	0	0	0	0	0	0	0	0	0	0	0	0	0	0	0	0
vogue1360	95.7	346	b27515 NZ_HE610718 Peptoniphilus senegalensis JC140	0	0	0	0	0	0	0	0	0	0	0	0	0	0	0	0	0	0	0	0	0	0	0	0	0	0	0	0	0	0	0	0	0	0	0	0	0	0	0	0	0	0	0	0	0
vogue1369	96.3	241	b12598 FJ360434 Atopobium vaginae DSM15829	0	0	0	0	0	0	0	0	0	0	0	0	0	0	0	0	0	0	0	0	0	0	0	0	0	0	0	0	0	0	0	0	0	0	0	0	0	0	0	0	0	0	0	0	0
vogue1371	85.9	510	b12598 FJ360434 Atopobium vaginae DSM15829	0	0	0	0	0	0	0	0	0	0	0	0	0	0	0	0	0	0	0	0	0	0	0	0	0	0	0	0	0	0	0	0	0	0	0	0	0	0	0	0	0	0	0	0	0
vogue1374	97.8	230	b18814 AFBB01000007 Dialister micraerophilus DSM 19965	0	0	0	0	0	0	0	0	0	0	0	0	0	0	0	0	0	0	0	0	0	0	0	0	0	0	0	0	0	0	0	0	0	0	0	0	0	0	0	0	0	0	0	0	0
vogue1377	97.5	283	b27928 AWUY01000005 Prevotella disiens ATCC 29426	0	0	0	0	0	0	0	0	0	0	0	0	0	0	0	0	0	0	0	0	0	0	0	0	0	0	0	0	0	0	0	0	0	0	0	0	0	0	0	0	0	0	0	0	0
vogue1381	96.1	381	b17632 AB547591 Prevotella amnii JCM 14753	0	0	0	0	0	0	0	0	0	0	0	0	0	0	0	0	0	0	0	0	0	0	0	0	0	0	0	0	0	0	0	0	0	0	0	0	0	0	0	0	0	0	0	0	0
vogue1382	94.3	262	b18814 AFBB01000007 Dialister micraerophilus DSM 19965	0	0	0	0	0	0	0	0	0	0	0	0	0	0	0	0	0	0	0	0	0	0	0	0	0	0	0	0	0	0	0	0	0	0	0	0	0	0	0	0	0	0	0	0	0
vogue1383	95.1	277	b17632 AB547591 Prevotella amnii JCM 14753	0	0	0	0	0	0	0	0	0	0	0	0	0	0	0	0	0	0	0	0	0	0	0	0	0	0	0	0	0	0	0	0	0	0	0	0	0	0	0	0	0	0	0	0	0
vogue1384	98.9	286	b1025 AF440233 Prevotella bivia ATCC 29303	0	0	0	0	0	0	0	0	0	0	0	0	0	0	0	0	0	0	0	0	0	0	0	0	0	0	0	0	0	0	0	0	0	0	0	0	0	0	0	0	0	0	0	0	0
vogue1391	97.8	313	b17615 AB547608 Prevotella intermedia JCM 12248	0	0	0	0	0	0	0	0	0	0	0	0	0	0	0	0	0	0	0	0	0	0	0	0	0	0	0	0	0	0	0	0	0	0	0	0	0	0	0	0	0	0	0	0	0
vogue1392	93.9	220	b19134 NZ_AFIJ01000035 Megasphaera sp. UPII 199-6 NULL	0	0	0	0	0	0	0	0	0	0	0	0	0	0	0	0	0	0	0	0	0	0	0	0	0	0	0	0	0	0	0	0	0	0	0	0	0	0	0	0	0	0	0	0	0
vogue1393	98.5	204	b17624 AB547599 Prevotella corporis JCM 8529	0	0	0	0	0	0	0	0	0	0	0	0	0	0	0	0	0	0	0	0	0	0	0	0	0	0	0	0	0	0	0	0	0	0	0	0	0	0	0	0	0	0	0	0	0
vogue1395	96.6	233	b10199 EF571590 Lactobacillus gasseri ATCC 33323	0	0	0	0	0	0	0	0	0	0	0	0	0	0	0	0	0	0	0	0	0	0	0	0	0	0	0	0	0	0	0	0	0	0	0	0	0	0	0	0	0	0	0	0	0
vogue1396	95.9	363	b1123 AF352799 Streptococcus parasanguinis ATCC 15912	0	0	0	0	0	0	0	0	0	0	0	0	0	0	0	0	0	0	0	0	0	0	0	0	0	0	0	0	0	0	0	0	0	0	0	0	0	0	0	0	0	0	0	0	0
vogue1397	79.5	552	b6811 AY691250 Eubacterium coprostanoligenes ATCC 51222	0	0	0	0	0	0	0	0	0	0	0	0	0	0	0	0	0	0	0	0	0	0	0	0	0	0	0	0	0	0	0	0	0	0	0	0	0	0	0	0	0	0	0	0	0
vogue1398	89.1	276	b26592 ASTC01000016 Oscillibacter sp. 1-3	0	0	0	0	0	0	0	0	0	0	0	0	0	0	0	0	0	0	0	0	0	0	0	0	0	0	0	0	0	0	0	0	0	0	0	0	0	0	0	0	0	0	0	0	0
vogue1399	93.7	234	b6796 AY691235 Flavonifractor plautii ATCC 49531	0	0	0	0	0	0	0	0	0	0	0	0	0	0	0	0	0	0	0	0	0	0	0	0	0	0	0	0	0	0	0	0	0	0	0	0	0	0	0	0	0	0	0	0	0
vogue1400	80.1	278	b9179 DQ681229 Atopostipes suicloacalis PPC79	0	0	0	0	0	0	0	0	0	0	0	0	0	0	0	0	0	0	0	0	0	0	0	0	0	0	0	0	0	0	0	0	0	0	0	0	0	0	0	0	0	0	0	0	0
vogue1401	100	205	b13779 NZ_ACGU01000113 Lactobacillus ultunensis DSM 16047	0	0	0	0	0	0	0	0	0	0	0	0	0	0	0	0	0	0	0	0	0	0	0	0	0	0	0	0	0	0	0	0	0	0	0	0	0	0	0	0	0	0	0	0	0
vogue1407	97.4	229	b291 AF240579 Gardnerella vaginalis ATCC 14018	0	0	0	0	0	0	0	0	0	0	0	0	0	0	0	0	0	0	0	0	0	0	0	0	0	0	0	0	0	0	0	0	0	0	0	0	0	0	0	0	0	0	0	0	0
vogue1412	98.8	258	b9305 CP000539 Acidovorax sp. JS42	0	0	0	0	0	0	0	0	0	0	0	0	0	0	0	0	0	0	0	0	0	0	0	0	0	0	0	0	0	0	0	0	0	0	0	0	0	0	0	0	0	0	0	0	0
vogue1414	98.5	261	b18449 ADMF01000024 Sutterella wadsworthensis 3_1_45B	0	0	0	0	0	0	0	0	0	0	0	0	0	0	0	0	0	0	0	0	0	0	0	0	0	0	0	0	0	0	0	0	0	0	0	0	0	0	0	0	0	0	0	0	0
vogue1416	92.9	268	b19567 CP003153 Dechlorosoma suillum PS DSM 13638	0	0	0	0	0	0	0	0	0	0	0	0	0	0	0	0	0	0	0	0	0	0	0	0	0	0	0	0	0	0	0	0	0	0	0	0	0	0	0	0	0	0	0	0	0
vogue1418	84.9	322	b3411 AY123677 Oligella ureolytica ATCC 43534	0	0	0	0	0	0	0	0	0	0	0	0	0	0	0	0	0	0	0	0	0	0	0	0	0	0	0	0	0	0	0	0	0	0	0	0	0	0	0	0	0	0	0	0	0
vogue1421	97.8	555	b3427 AY123717 Ralstonia pickettii ATCC 27511	0	0	0	0	0	0	0	0	0	0	0	0	0	0	0	0	0	0	0	0	0	0	0	0	0	0	0	0	0	0	0	0	0	0	0	0	0	0	0	0	0	0	0	0	0
vogue1423	94.9	352	b1123 AF352799 Streptococcus parasanguinis ATCC 15912	0	0	0	0	0	0	0	0	0	0	0	0	0	0	0	0	0	0	0	0	0	0	0	0	0	0	0	0	0	0	0	0	0	0	0	0	0	0	0	0	0	0	0	0	0
vogue1424	99.2	360	b5833 AY691303 Streptococcus hyointestinalis ATCC 49169	0	0	0	0	0	0	0	0	0	0	0	0	0	0	0	0	0	0	0	0	0	0	0	0	0	0	0	0	0	0	0	0	0	0	0	0	0	0	0	0	0	0	0	0	0
vogue1425	99.2	513	b1129 AF352803 Streptococcus vestibularis ATCC 49124	0	0	0	0	0	0	0	0	0	0	0	0	0	0	0	0	0	0	0	0	0	0	0	0	0	0	0	0	0	0	0	0	0	0	0	0	0	0	0	0	0	0	0	0	0
vogue1426	98.7	309	b3148 AF389517 Streptococcus salivarius subsp. salivarius ATCC 7073	0	0	0	0	0	0	0	0	0	0	0	0	0	0	0	0	0	0	0	0	0	0	0	0	0	0	0	0	0	0	0	0	0	0	0	0	0	0	0	0	0	0	0	0	0
vogue1427	97.4	230	b26697 ATBY01000014 Corynebacterium pyruviciproducens ATCC BAA-1742	0	0	0	0	0	0	0	0	0	0	0	0	0	0	0	0	0	0	0	0	0	0	0	0	0	0	0	0	0	0	0	0	0	0	0	0	0	0	0	0	0	0	0	0	0
vogue1428	98.7	476	b13639 ACHF01000011 Corynebacterium glucuronolyticum ATCC 51866	0	0	0	0	0	0	0	0	0	0	0	0	0	0	0	0	0	0	0	0	0	0	0	0	0	0	0	0	0	0	0	0	0	0	0	0	0	0	0	0	0	0	0	0	0
vogue1430	99.2	475	b13639 ACHF01000011 Corynebacterium glucuronolyticum ATCC 51866	0	0	0	0	0	0	0	0	0	0	0	0	0	0	0	0	0	0	0	0	0	0	0	0	0	0	0	0	0	0	0	0	0	0	0	0	0	0	0	0	0	0	0	0	0
vogue1431	98.4	243	b810 AB039274 Propionibacterium granulosum	0	0	0	0	0	0	0	0	0	0	0	0	0	0	0	0	0	0	0	0	0	0	0	0	0	0	0	0	0	0	0	0	0	0	0	0	0	0	0	0	0	0	0	0	0
vogue1433	85	266	b14084 NC_013522 Thermanaerovibrio acidaminovorans DSM 6589	0	0	0	0	0	0	0	0	0	0	0	0	0	0	0	0	0	0	0	0	0	0	0	0	0	0	0	0	0	0	0	0	0	0	0	0	0	0	0	0	0	0	0	0	0
vogue1434	94.9	549	b6806 AY691245 Corynebacterium amycolatum ATCC 49368	0	0	0	0	0	0	0	0	0	0	0	0	0	0	0	0	0	0	0	0	0	0	0	0	0	0	0	0	0	0	0	0	0	0	0	0	0	0	0	0	0	0	0	0	0
vogue1436	97.6	552	b18122 NC_014643 Rothia dentocariosa ATCC 17931	0	0	0	0	0	0	0	0	0	0	0	0	0	0	0	0	0	0	0	0	0	0	0	0	0	0	0	0	0	0	0	0	0	0	0	0	0	0	0	0	0	0	0	0	0
vogue1438	83.9	317	b10389 NZ_AAYI02000004 Actinomyces odontolyticus ATCC 17982	0	0	0	0	0	0	0	0	0	0	0	0	0	0	0	0	0	0	0	0	0	0	0	0	0	0	0	0	0	0	0	0	0	0	0	0	0	0	0	0	0	0	0	0	0
vogue1439	99.8	479	b21018 NZ_AGWP01000004 Actinomyces neuii subsp. anitratus BVS029A5	0	0	0	0	0	0	0	0	0	0	0	0	0	0	0	0	0	0	0	0	0	0	0	0	0	0	0	0	0	0	0	0	0	0	0	0	0	0	0	0	0	0	0	0	0
vogue1440	99.1	219	b26697 ATBY01000014 Corynebacterium pyruviciproducens ATCC BAA-1742	0	0	0	0	0	0	0	0	0	0	0	0	0	0	0	0	0	0	0	0	0	0	0	0	0	0	0	0	0	0	0	0	0	0	0	0	0	0	0	0	0	0	0	0	0
vogue1441	83.8	559	b5832 AY691302 Selenomonas ruminantium subsp. ruminantium ATCC 12561	0	0	0	0	0	0	0	0	0	0	0	0	0	0	0	0	0	0	0	0	0	0	0	0	0	0	0	0	0	0	0	0	0	0	0	0	0	0	0	0	0	0	0	0	0
vogue1443	95.9	512	b18648 NZ_AEWU01000021 Haemophilus parainfluenzae ATCC 33392	0	0	0	0	0	0	0	0	0	0	0	0	0	0	0	0	0	0	0	0	0	0	0	0	0	0	0	0	0	0	0	0	0	0	0	0	0	0	0	0	0	0	0	0	0
vogue1444	74.2	205	b10849 NZ_ABGD02000012 Anaerotruncus colihominis DSM17241	0	0	0	0	0	0	0	0	0	0	0	0	0	0	0	0	0	0	0	0	0	0	0	0	0	0	0	0	0	0	0	0	0	0	0	0	0	0	0	0	0	0	0	0	0
vogue1447	78.9	454	b21884 NZ_AMSP01000002 Brevibacterium casei S18	0	0	0	0	0	0	0	0	0	0	0	0	0	0	0	0	0	0	0	0	0	0	0	0	0	0	0	0	0	0	0	0	0	0	0	0	0	0	0	0	0	0	0	0	0
vogue1448	99.8	445	b6806 AY691245 Corynebacterium amycolatum ATCC 49368	0	0	0	0	0	0	0	0	0	0	0	0	0	0	0	0	0	0	0	0	0	0	0	0	0	0	0	0	0	0	0	0	0	0	0	0	0	0	0	0	0	0	0	0	0
vogue1449	93.2	207	b6805 AY691244 Corynebacterium flavescens ATCC 10340	0	0	0	0	0	0	0	0	0	0	0	0	0	0	0	0	0	0	0	0	0	0	0	0	0	0	0	0	0	0	0	0	0	0	0	0	0	0	0	0	0	0	0	0	0
vogue1452	99.6	476	b15351 ACOO02000037 Jonquetella anthropi E3_33	0	0	0	0	0	0	0	0	0	0	0	0	0	0	0	0	0	0	0	0	0	0	0	0	0	0	0	0	0	0	0	0	0	0	0	0	0	0	0	0	0	0	0	0	0
vogue1453	100	468	b23400 NZ_AODN01000079 Rhodococcus qingshengii BKS 20-40	0	0	0	0	0	0	0	0	0	0	0	0	0	0	0	0	0	0	0	0	0	0	0	0	0	0	0	0	0	0	0	0	0	0	0	0	0	0	0	0	0	0	0	0	0
vogue1454	88.1	253	b17625 AB547598 Prevotella copri JCM 13464	0	0	0	0	0	0	0	0	0	0	0	0	0	0	0	0	0	0	0	0	0	0	0	0	0	0	0	0	0	0	0	0	0	0	0	0	0	0	0	0	0	0	0	0	0
vogue1455	94.8	460	b17625 AB547598 Prevotella copri JCM 13464	0	0	0	0	0	0	0	0	0	0	0	0	0	0	0	0	0	0	0	0	0	0	0	0	0	0	0	0	0	0	0	0	0	0	0	0	0	0	0	0	0	0	0	0	0
vogue1456	94.2	447	b17625 AB547598 Prevotella copri JCM 13464	0	0	0	0	0	0	0	0	0	0	0	0	0	0	0	0	0	0	0	0	0	0	0	0	0	0	0	0	0	0	0	0	0	0	0	0	0	0	0	0	0	0	0	0	0
vogue1457	98.9	377	b6838 AY691277 Prevotella buccae ATCC 33574	0	0	0	0	0	0	0	0	0	0	0	0	0	0	0	0	0	0	0	0	0	0	0	0	0	0	0	0	0	0	0	0	0	0	0	0	0	0	0	0	0	0	0	0	0
vogue1458	93.9	377	b6838 AY691277 Prevotella buccae ATCC 33574	0	0	0	0	0	0	0	0	0	0	0	0	0	0	0	0	0	0	0	0	0	0	0	0	0	0	0	0	0	0	0	0	0	0	0	0	0	0	0	0	0	0	0	0	0
vogue1459	89.3	450	b17625 AB547598 Prevotella copri JCM 13464	0	0	0	0	0	0	0	0	0	0	0	0	0	0	0	0	0	0	0	0	0	0	0	0	0	0	0	0	0	0	0	0	0	0	0	0	0	0	0	0	0	0	0	0	0
vogue1460	95.2	476	b19159 NZ_AFHI01000019 Rheinheimera sp. A13L	0	0	0	0	0	0	0	0	0	0	0	0	0	0	0	0	0	0	0	0	0	0	0	0	0	0	0	0	0	0	0	0	0	0	0	0	0	0	0	0	0	0	0	0	0
vogue1464	95.9	245	b16589 EU306800 Aeromonas punctata CECT 838	0	0	0	0	0	0	0	0	0	0	0	0	0	0	0	0	0	0	0	0	0	0	0	0	0	0	0	0	0	0	0	0	0	0	0	0	0	0	0	0	0	0	0	0	0
vogue1466	98	562	b28068 NZ_AWXC01000011 Prevotella sp. BV3P1	0	0	0	0	0	0	0	0	0	0	0	0	0	0	0	0	0	0	0	0	0	0	0	0	0	0	0	0	0	0	0	0	0	0	0	0	0	0	0	0	0	0	0	0	0
vogue1467	95.7	209	b17590 AB547633 Prevotella timonensis JCM 15640	0	0	0	0	0	0	0	0	0	0	0	0	0	0	0	0	0	0	0	0	0	0	0	0	0	0	0	0	0	0	0	0	0	0	0	0	0	0	0	0	0	0	0	0	0
vogue1468	88.8	484	b28068 NZ_AWXC01000011 Prevotella sp. BV3P1	0	0	0	0	0	0	0	0	0	0	0	0	0	0	0	0	0	0	0	0	0	0	0	0	0	0	0	0	0	0	0	0	0	0	0	0	0	0	0	0	0	0	0	0	0
vogue1470	86.2	321	b5837 AY691307 Succinivibrio dextrinosolvens ATCC 19716	0	0	0	0	0	0	0	0	0	0	0	0	0	0	0	0	0	0	0	0	0	0	0	0	0	0	0	0	0	0	0	0	0	0	0	0	0	0	0	0	0	0	0	0	0
vogue1471	96	373	b3427 AY123717 Ralstonia pickettii ATCC 27511	0	0	0	0	0	0	0	0	0	0	0	0	0	0	0	0	0	0	0	0	0	0	0	0	0	0	0	0	0	0	0	0	0	0	0	0	0	0	0	0	0	0	0	0	0
vogue1472	99.6	264	b16470 ACDX02000023 Neisseria mucosa ATCC 25996	0	0	0	0	0	0	0	0	0	0	0	0	0	0	0	0	0	0	0	0	0	0	0	0	0	0	0	0	0	0	0	0	0	0	0	0	0	0	0	0	0	0	0	0	0
vogue1473	98.6	484	b26383 NZ_AJSW01000015 Haemophilus parahaemolyticus HK385 ATCC 10014	0	0	0	0	0	0	0	0	0	0	0	0	0	0	0	0	0	0	0	0	0	0	0	0	0	0	0	0	0	0	0	0	0	0	0	0	0	0	0	0	0	0	0	0	0
vogue1474	96.6	180	b14380 NZ_ACQT01000229 Acidovorax delafieldii 2AN	0	0	0	0	0	0	0	0	0	0	0	0	0	0	0	0	0	0	0	0	0	0	0	0	0	0	0	0	0	0	0	0	0	0	0	0	0	0	0	0	0	0	0	0	0
vogue1476	86.4	456	b7658 NC_007908 Rhodoferax ferrireducens DSM 15236	0	0	0	0	0	0	0	0	0	0	0	0	0	0	0	0	0	0	0	0	0	0	0	0	0	0	0	0	0	0	0	0	0	0	0	0	0	0	0	0	0	0	0	0	0
vogue1477	93	256	b19567 CP003153 Dechlorosoma suillum PS DSM 13638	0	0	0	0	0	0	0	0	0	0	0	0	0	0	0	0	0	0	0	0	0	0	0	0	0	0	0	0	0	0	0	0	0	0	0	0	0	0	0	0	0	0	0	0	0
vogue1478	83.2	345	b13663 ACGC01000118 Anaerococcus tetradius ATCC 35098	0	0	0	0	0	0	0	0	0	0	0	0	0	0	0	0	0	0	0	0	0	0	0	0	0	0	0	0	0	0	0	0	0	0	0	0	0	0	0	0	0	0	0	0	0
vogue1480	86	273	b6855 AY691294 Ruminococcus bromii ATCC 27255	0	0	0	0	0	0	0	0	0	0	0	0	0	0	0	0	0	0	0	0	0	0	0	0	0	0	0	0	0	0	0	0	0	0	0	0	0	0	0	0	0	0	0	0	0
vogue1481	99.3	557	b3408 AY123666 Moraxella osloensis ATCC 19976	0	0	0	0	0	0	0	0	0	0	0	0	0	0	0	0	0	0	0	0	0	0	0	0	0	0	0	0	0	0	0	0	0	0	0	0	0	0	0	0	0	0	0	0	0
vogue1482	96.5	227	b2698 AF378197 Streptococcus sanguinis ATCC 10556	0	0	0	0	0	0	0	0	0	0	0	0	0	0	0	0	0	0	0	0	0	0	0	0	0	0	0	0	0	0	0	0	0	0	0	0	0	0	0	0	0	0	0	0	0
vogue1484	99.7	325	b12641 FM863820 Ochrobactrum sp. CCUG 5089	0	0	0	0	0	0	0	0	0	0	0	0	0	0	0	0	0	0	0	0	0	0	0	0	0	0	0	0	0	0	0	0	0	0	0	0	0	0	0	0	0	0	0	0	0
vogue1485	91.7	560	b21065 NZ_AJWE01000018 Rhizobium sp. CF142	0	0	0	0	0	0	0	0	0	0	0	0	0	0	0	0	0	0	0	0	0	0	0	0	0	0	0	0	0	0	0	0	0	0	0	0	0	0	0	0	0	0	0	0	0
vogue1489	95.5	270	b1123 AF352799 Streptococcus parasanguinis ATCC 15912	0	0	0	0	0	0	0	0	0	0	0	0	0	0	0	0	0	0	0	0	0	0	0	0	0	0	0	0	0	0	0	0	0	0	0	0	0	0	0	0	0	0	0	0	0
vogue1490	97	234	b1123 AF352799 Streptococcus parasanguinis ATCC 15912	0	0	0	0	0	0	0	0	0	0	0	0	0	0	0	0	0	0	0	0	0	0	0	0	0	0	0	0	0	0	0	0	0	0	0	0	0	0	0	0	0	0	0	0	0
vogue1491	96.9	257	b3148 AF389517 Streptococcus salivarius subsp. salivarius ATCC 7073	0	0	0	0	0	0	0	0	0	0	0	0	0	0	0	0	0	0	0	0	0	0	0	0	0	0	0	0	0	0	0	0	0	0	0	0	0	0	0	0	0	0	0	0	0
vogue1493	93.8	224	b21013 NZ_AJKE01000098 Streptococcus pseudopneumoniae SK674	0	0	0	0	0	0	0	0	0	0	0	0	0	0	0	0	0	0	0	0	0	0	0	0	0	0	0	0	0	0	0	0	0	0	0	0	0	0	0	0	0	0	0	0	0
vogue1495	76.5	550	b28085 AWXA01000027 Megasphaera sp. BV3C16-1	0	0	0	0	0	0	0	0	0	0	0	0	0	0	0	0	0	0	0	0	0	0	0	0	0	0	0	0	0	0	0	0	0	0	0	0	0	0	0	0	0	0	0	0	0
vogue1496	88.8	275	b3460 NC_004369 Corynebacterium efficiens YS-314	0	0	0	0	0	0	0	0	0	0	0	0	0	0	0	0	0	0	0	0	0	0	0	0	0	0	0	0	0	0	0	0	0	0	0	0	0	0	0	0	0	0	0	0	0
vogue1502	94.9	398	b26888 NZ_KB908379 Selenomonas bovis DSM 23594	0	0	0	0	0	0	0	0	0	0	0	0	0	0	0	0	0	0	0	0	0	0	0	0	0	0	0	0	0	0	0	0	0	0	0	0	0	0	0	0	0	0	0	0	0
vogue1505	89.2	201	b12005 EU622484 Clostridium septicum ATCC 12464	0	0	0	0	0	0	0	0	0	0	0	0	0	0	0	0	0	0	0	0	0	0	0	0	0	0	0	0	0	0	0	0	0	0	0	0	0	0	0	0	0	0	0	0	0
vogue1506	97.3	373	b19661 CP003058 Acidaminococcus intestini RyC-MR95	0	0	0	0	0	0	0	0	0	0	0	0	0	0	0	0	0	0	0	0	0	0	0	0	0	0	0	0	0	0	0	0	0	0	0	0	0	0	0	0	0	0	0	0	0
vogue1507	94.5	400	b19057 AFHQ01000028 Centipeda periodontii DSM 2778	0	0	0	0	0	0	0	0	0	0	0	0	0	0	0	0	0	0	0	0	0	0	0	0	0	0	0	0	0	0	0	0	0	0	0	0	0	0	0	0	0	0	0	0	0
vogue1508	98.7	560	b16676 ACKT01000016 Selenomonas noxia ATCC 43541	0	0	0	0	0	0	0	0	0	0	0	0	0	0	0	0	0	0	0	0	0	0	0	0	0	0	0	0	0	0	0	0	0	0	0	0	0	0	0	0	0	0	0	0	0
vogue1510	85.9	455	b7526 AAHF01000001 Aspergillus fumigatus Af293	0	0	0	0	0	0	0	0	0	0	0	0	0	0	0	0	0	0	0	0	0	0	0	0	0	0	0	0	0	0	0	0	0	0	0	0	0	0	0	0	0	0	0	0	0
vogue1511	84	455	b10722 XM_001731267 Malassezia globosa CBS 7966	0	0	0	0	0	0	0	0	0	0	0	0	0	0	0	0	0	0	0	0	0	0	0	0	0	0	0	0	0	0	0	0	0	0	0	0	0	0	0	0	0	0	0	0	0
vogue1512	99.6	491	b17654 AB547551 Bacteroides clarus JCM 16067	0	0	0	0	0	0	0	0	0	0	0	0	0	0	0	0	0	0	0	0	0	0	0	0	0	0	0	0	0	0	0	0	0	0	0	0	0	0	0	0	0	0	0	0	0
vogue1513	98	461	b21701 AGWX01000004 Afipia broomeae ATCC 49717	0	0	0	0	0	0	0	0	0	0	0	0	0	0	0	0	0	0	0	0	0	0	0	0	0	0	0	0	0	0	0	0	0	0	0	0	0	0	0	0	0	0	0	0	0
vogue1514	98.4	552	b16472 CP001850 Clostridium genomosp. BVAB3 UPII9-5	0	0	0	0	0	0	0	0	0	0	0	0	0	0	0	0	0	0	0	0	0	0	0	0	0	0	0	0	0	0	0	0	0	0	0	0	0	0	0	0	0	0	0	0	0
vogue1518	85.4	263	b14505 NZ_ACCL02000002 Marvinbryantia formatexigens DSM 14469	0	0	0	0	0	0	0	0	0	0	0	0	0	0	0	0	0	0	0	0	0	0	0	0	0	0	0	0	0	0	0	0	0	0	0	0	0	0	0	0	0	0	0	0	0
vogue1519	89.2	195	b12769 NZ_ABVQ01000035 [Bacteroides] pectinophilus ATCC 43243	0	0	0	0	0	0	0	0	0	0	0	0	0	0	0	0	0	0	0	0	0	0	0	0	0	0	0	0	0	0	0	0	0	0	0	0	0	0	0	0	0	0	0	0	0
vogue1520	98.3	466	b22245 NZ_AMEP01000100 Prevotella saccharolytica F0055	0	0	0	0	0	0	0	0	0	0	0	0	0	0	0	0	0	0	0	0	0	0	0	0	0	0	0	0	0	0	0	0	0	0	0	0	0	0	0	0	0	0	0	0	0
vogue1521	98.9	449	b14160 NC_012781 Eubacterium rectale ATCC 33656	0	0	0	0	0	0	0	0	0	0	0	0	0	0	0	0	0	0	0	0	0	0	0	0	0	0	0	0	0	0	0	0	0	0	0	0	0	0	0	0	0	0	0	0	0
vogue1522	98	260	b3408 AY123666 Moraxella osloensis ATCC 19976	0	0	0	0	0	0	0	0	0	0	0	0	0	0	0	0	0	0	0	0	0	0	0	0	0	0	0	0	0	0	0	0	0	0	0	0	0	0	0	0	0	0	0	0	0
vogue1525	96	471	b26455 NZ_ALKJ01000008 Porphyromonas sp. oral taxon 279 str. F0450	0	0	0	0	0	0	0	0	0	0	0	0	0	0	0	0	0	0	0	0	0	0	0	0	0	0	0	0	0	0	0	0	0	0	0	0	0	0	0	0	0	0	0	0	0
vogue1526	95.3	233	b19879 AP012206 Bradyrhizobium japonicum USDA 6	0	0	0	0	0	0	0	0	0	0	0	0	0	0	0	0	0	0	0	0	0	0	0	0	0	0	0	0	0	0	0	0	0	0	0	0	0	0	0	0	0	0	0	0	0
vogue1527	86.1	460	b13663 ACGC01000118 Anaerococcus tetradius ATCC 35098	0	0	0	0	0	0	0	0	0	0	0	0	0	0	0	0	0	0	0	0	0	0	0	0	0	0	0	0	0	0	0	0	0	0	0	0	0	0	0	0	0	0	0	0	0
vogue1528	95.5	552	b13748 CP001708 Anaerococcus prevotii DSM 20548	0	0	0	0	0	0	0	0	0	0	0	0	0	0	0	0	0	0	0	0	0	0	0	0	0	0	0	0	0	0	0	0	0	0	0	0	0	0	0	0	0	0	0	0	0
vogue1529	95.4	496	b13668 ABYO01000244 Anaerococcus lactolyticus ATCC 51172	0	0	0	0	0	0	0	0	0	0	0	0	0	0	0	0	0	0	0	0	0	0	0	0	0	0	0	0	0	0	0	0	0	0	0	0	0	0	0	0	0	0	0	0	0
vogue1530	94.9	235	b14575 NZ_ACXU01000002 Anaerococcus vaginalis ATCC 51170	0	0	0	0	0	0	0	0	0	0	0	0	0	0	0	0	0	0	0	0	0	0	0	0	0	0	0	0	0	0	0	0	0	0	0	0	0	0	0	0	0	0	0	0	0
vogue1531	100	552	b5845 AY691315 Peptostreptococcus anaerobius ATCC 27337	0	0	0	0	0	0	0	0	0	0	0	0	0	0	0	0	0	0	0	0	0	0	0	0	0	0	0	0	0	0	0	0	0	0	0	0	0	0	0	0	0	0	0	0	0
vogue1532	99.7	344	b3428 AY123718 Rothia mucilaginosa ATCC 25296	0	0	0	0	0	0	0	0	0	0	0	0	0	0	0	0	0	0	0	0	0	0	0	0	0	0	0	0	0	0	0	0	0	0	0	0	0	0	0	0	0	0	0	0	0
vogue1533	76.1	439	b17663 AB547561 Barnesiella viscericola JCM 13660	0	0	0	0	0	0	0	0	0	0	0	0	0	0	0	0	0	0	0	0	0	0	0	0	0	0	0	0	0	0	0	0	0	0	0	0	0	0	0	0	0	0	0	0	0
vogue1534	98	503	b17662 AB547559 Barnesiella intestinihominis JCM 15079	0	0	0	0	0	0	0	0	0	0	0	0	0	0	0	0	0	0	0	0	0	0	0	0	0	0	0	0	0	0	0	0	0	0	0	0	0	0	0	0	0	0	0	0	0
vogue1535	90.2	255	b17625 AB547598 Prevotella copri JCM 13464	0	0	0	0	0	0	0	0	0	0	0	0	0	0	0	0	0	0	0	0	0	0	0	0	0	0	0	0	0	0	0	0	0	0	0	0	0	0	0	0	0	0	0	0	0
vogue1536	93.7	558	b8814 AAPM01000007 Flavobacterium johnsoniae UW101 ATCC 17061	0	0	0	0	0	0	0	0	0	0	0	0	0	0	0	0	0	0	0	0	0	0	0	0	0	0	0	0	0	0	0	0	0	0	0	0	0	0	0	0	0	0	0	0	0
vogue1539	85.7	474	b9477 CP000655 Polynucleobacter necessarius subsp. asymbioticus QLW-P1DMWA-1	0	0	0	0	0	0	0	0	0	0	0	0	0	0	0	0	0	0	0	0	0	0	0	0	0	0	0	0	0	0	0	0	0	0	0	0	0	0	0	0	0	0	0	0	0
vogue1540	99.2	516	b3410 AY123686 Ochrobactrum anthropi ATCC 49188	0	0	0	0	0	0	0	0	0	0	0	0	0	0	0	0	0	0	0	0	0	0	0	0	0	0	0	0	0	0	0	0	0	0	0	0	0	0	0	0	0	0	0	0	0
vogue1541	95.7	210	b12641 FM863820 Ochrobactrum sp. CCUG 5089	0	0	0	0	0	0	0	0	0	0	0	0	0	0	0	0	0	0	0	0	0	0	0	0	0	0	0	0	0	0	0	0	0	0	0	0	0	0	0	0	0	0	0	0	0
vogue1543	97.4	462	b18449 ADMF01000024 Sutterella wadsworthensis 3_1_45B	0	0	0	0	0	0	0	0	0	0	0	0	0	0	0	0	0	0	0	0	0	0	0	0	0	0	0	0	0	0	0	0	0	0	0	0	0	0	0	0	0	0	0	0	0
vogue1544	96.2	530	b13659 ACGE01000074 Corynebacterium striatum ATCC 6940	0	0	0	0	0	0	0	0	0	0	0	0	0	0	0	0	0	0	0	0	0	0	0	0	0	0	0	0	0	0	0	0	0	0	0	0	0	0	0	0	0	0	0	0	0
vogue1546	92.1	252	b14375 NZ_ACDZ02000011 Gemella haemolysans ATCC 10379	0	0	0	0	0	0	0	0	0	0	0	0	0	0	0	0	0	0	0	0	0	0	0	0	0	0	0	0	0	0	0	0	0	0	0	0	0	0	0	0	0	0	0	0	0
vogue1547	97.8	368	b16667 CP002390 Filifactor alocis ATCC 35896	0	0	0	0	0	0	0	0	0	0	0	0	0	0	0	0	0	0	0	0	0	0	0	0	0	0	0	0	0	0	0	0	0	0	0	0	0	0	0	0	0	0	0	0	0
vogue1548	82.6	552	b6811 AY691250 Eubacterium coprostanoligenes ATCC 51222	0	0	0	0	0	0	0	0	0	0	0	0	0	0	0	0	0	0	0	0	0	0	0	0	0	0	0	0	0	0	0	0	0	0	0	0	0	0	0	0	0	0	0	0	0
vogue1549	84.8	394	b6811 AY691250 Eubacterium coprostanoligenes ATCC 51222	0	0	0	0	0	0	0	0	0	0	0	0	0	0	0	0	0	0	0	0	0	0	0	0	0	0	0	0	0	0	0	0	0	0	0	0	0	0	0	0	0	0	0	0	0
vogue1550	83.1	319	b6855 AY691294 Ruminococcus bromii ATCC 27255	0	0	0	0	0	0	0	0	0	0	0	0	0	0	0	0	0	0	0	0	0	0	0	0	0	0	0	0	0	0	0	0	0	0	0	0	0	0	0	0	0	0	0	0	0
vogue1551	99.2	479	b10204 DQ914835 Sphingobacterium multivorum LMG8342	0	0	0	0	0	0	0	0	0	0	0	0	0	0	0	0	0	0	0	0	0	0	0	0	0	0	0	0	0	0	0	0	0	0	0	0	0	0	0	0	0	0	0	0	0
vogue1554	82.2	560	b13762 NZ_ACKW01000052 Mobiluncus mulieris ATCC 35243	0	0	0	0	0	0	0	0	0	0	0	0	0	0	0	0	0	0	0	0	0	0	0	0	0	0	0	0	0	0	0	0	0	0	0	0	0	0	0	0	0	0	0	0	0
vogue1558	89.3	336	b6855 AY691294 Ruminococcus bromii ATCC 27255	0	0	0	0	0	0	0	0	0	0	0	0	0	0	0	0	0	0	0	0	0	0	0	0	0	0	0	0	0	0	0	0	0	0	0	0	0	0	0	0	0	0	0	0	0
vogue1559	87	462	b6855 AY691294 Ruminococcus bromii ATCC 27255	0	0	0	0	0	0	0	0	0	0	0	0	0	0	0	0	0	0	0	0	0	0	0	0	0	0	0	0	0	0	0	0	0	0	0	0	0	0	0	0	0	0	0	0	0
vogue1561	85.6	492	b6855 AY691294 Ruminococcus bromii ATCC 27255	0	0	0	0	0	0	0	0	0	0	0	0	0	0	0	0	0	0	0	0	0	0	0	0	0	0	0	0	0	0	0	0	0	0	0	0	0	0	0	0	0	0	0	0	0
vogue1562	86.6	560	b6855 AY691294 Ruminococcus bromii ATCC 27255	0	0	0	0	0	0	0	0	0	0	0	0	0	0	0	0	0	0	0	0	0	0	0	0	0	0	0	0	0	0	0	0	0	0	0	0	0	0	0	0	0	0	0	0	0
vogue1563	99.3	413	b854 AY004285 Bifidobacterium boum JCM1211	0	0	0	0	0	0	0	0	0	0	0	0	0	0	0	0	0	0	0	0	0	0	0	0	0	0	0	0	0	0	0	0	0	0	0	0	0	0	0	0	0	0	0	0	0
vogue1564	95.2	433	b17762 NZ_GL384002 Burkholderiales bacterium 1_1_47	0	0	0	0	0	0	0	0	0	0	0	0	0	0	0	0	0	0	0	0	0	0	0	0	0	0	0	0	0	0	0	0	0	0	0	0	0	0	0	0	0	0	0	0	0
vogue1565	97.8	181	b13748 CP001708 Anaerococcus prevotii DSM 20548	0	0	0	0	0	0	0	0	0	0	0	0	0	0	0	0	0	0	0	0	0	0	0	0	0	0	0	0	0	0	0	0	0	0	0	0	0	0	0	0	0	0	0	0	0
vogue1566	98.9	553	b13663 ACGC01000118 Anaerococcus tetradius ATCC 35098	0	0	0	0	0	0	0	0	0	0	0	0	0	0	0	0	0	0	0	0	0	0	0	0	0	0	0	0	0	0	0	0	0	0	0	0	0	0	0	0	0	0	0	0	0
vogue1568	97	506	b21061 AGZE01000029 Facklamia ignava CCUG 37419	0	0	0	0	0	0	0	0	0	0	0	0	0	0	0	0	0	0	0	0	0	0	0	0	0	0	0	0	0	0	0	0	0	0	0	0	0	0	0	0	0	0	0	0	0
vogue1570	81.7	487	b9179 DQ681229 Atopostipes suicloacalis PPC79	0	0	0	0	0	0	0	0	0	0	0	0	0	0	0	0	0	0	0	0	0	0	0	0	0	0	0	0	0	0	0	0	0	0	0	0	0	0	0	0	0	0	0	0	0
vogue1571	93.6	229	b13606 NC_013203 Atopobium parvulum DSM 20469	0	0	0	0	0	0	0	0	0	0	0	0	0	0	0	0	0	0	0	0	0	0	0	0	0	0	0	0	0	0	0	0	0	0	0	0	0	0	0	0	0	0	0	0	0
vogue1572	88.3	378	b26592 ASTC01000016 Oscillibacter sp. 1-3	0	0	0	0	0	0	0	0	0	0	0	0	0	0	0	0	0	0	0	0	0	0	0	0	0	0	0	0	0	0	0	0	0	0	0	0	0	0	0	0	0	0	0	0	0
vogue1573	97.9	235	b810 AB039274 Propionibacterium granulosum	0	0	0	0	0	0	0	0	0	0	0	0	0	0	0	0	0	0	0	0	0	0	0	0	0	0	0	0	0	0	0	0	0	0	0	0	0	0	0	0	0	0	0	0	0
vogue1575	91.5	236	b12775 NZ_ABWK01000112 Mitsuokella multacida DSM 20544	0	0	0	0	0	0	0	0	0	0	0	0	0	0	0	0	0	0	0	0	0	0	0	0	0	0	0	0	0	0	0	0	0	0	0	0	0	0	0	0	0	0	0	0	0
vogue1576	98.6	552	b26888 NZ_KB908379 Selenomonas bovis DSM 23594	0	0	0	0	0	0	0	0	0	0	0	0	0	0	0	0	0	0	0	0	0	0	0	0	0	0	0	0	0	0	0	0	0	0	0	0	0	0	0	0	0	0	0	0	0
vogue1579	95.5	450	b7909 DQ059467 Campylobacter gracilis ATCC 33236	0	0	0	0	0	0	0	0	0	0	0	0	0	0	0	0	0	0	0	0	0	0	0	0	0	0	0	0	0	0	0	0	0	0	0	0	0	0	0	0	0	0	0	0	0
vogue1580	96.1	355	b26641 AGYD01000011 Campylobacter ureolyticus ACS-301-V-Sch3b	0	0	0	0	0	0	0	0	0	0	0	0	0	0	0	0	0	0	0	0	0	0	0	0	0	0	0	0	0	0	0	0	0	0	0	0	0	0	0	0	0	0	0	0	0
vogue1581	80.1	177	b28170 NZ_ATTJ01000001 Deinococcus sp. 2009	0	0	0	0	0	0	0	0	0	0	0	0	0	0	0	0	0	0	0	0	0	0	0	0	0	0	0	0	0	0	0	0	0	0	0	0	0	0	0	0	0	0	0	0	0
vogue1582	84.3	477	b14443 NC_012968 Methylotenera mobilis JLW8 DSM 17540	0	0	0	0	0	0	0	0	0	0	0	0	0	0	0	0	0	0	0	0	0	0	0	0	0	0	0	0	0	0	0	0	0	0	0	0	0	0	0	0	0	0	0	0	0
vogue1583	99.3	271	b17999 NZ_ADDX01000027 Ruminococcaceae bacterium sp. D16	0	0	0	0	0	0	0	0	0	0	0	0	0	0	0	0	0	0	0	0	0	0	0	0	0	0	0	0	0	0	0	0	0	0	0	0	0	0	0	0	0	0	0	0	0
vogue1584	81.8	347	b10643 ABED02000025 Faecalibacterium prausnitzii M21/2	0	0	0	0	0	0	0	0	0	0	0	0	0	0	0	0	0	0	0	0	0	0	0	0	0	0	0	0	0	0	0	0	0	0	0	0	0	0	0	0	0	0	0	0	0
vogue1585	81.6	449	b17999 NZ_ADDX01000027 Ruminococcaceae bacterium sp. D16	0	0	0	0	0	0	0	0	0	0	0	0	0	0	0	0	0	0	0	0	0	0	0	0	0	0	0	0	0	0	0	0	0	0	0	0	0	0	0	0	0	0	0	0	0
vogue1586	99	301	b15350 NZ_ACIM02000001 Dialister invisus DSM 15470	0	0	0	0	0	0	0	0	0	0	0	0	0	0	0	0	0	0	0	0	0	0	0	0	0	0	0	0	0	0	0	0	0	0	0	0	0	0	0	0	0	0	0	0	0
vogue1587	99.2	258	b854 AY004285 Bifidobacterium boum JCM1211	0	0	0	0	0	0	0	0	0	0	0	0	0	0	0	0	0	0	0	0	0	0	0	0	0	0	0	0	0	0	0	0	0	0	0	0	0	0	0	0	0	0	0	0	0
vogue1590	98.8	251	b854 AY004285 Bifidobacterium boum JCM1211	0	0	0	0	0	0	0	0	0	0	0	0	0	0	0	0	0	0	0	0	0	0	0	0	0	0	0	0	0	0	0	0	0	0	0	0	0	0	0	0	0	0	0	0	0
vogue1592	96.1	207	b865 AY004274 Bifidobacterium pseudocatenulatum JCM1200	0	0	0	0	0	0	0	0	0	0	0	0	0	0	0	0	0	0	0	0	0	0	0	0	0	0	0	0	0	0	0	0	0	0	0	0	0	0	0	0	0	0	0	0	0
vogue1596	85	552	b7552 NC_008536 Solibacter usitatus Ellin6076	0	0	0	0	0	0	0	0	0	0	0	0	0	0	0	0	0	0	0	0	0	0	0	0	0	0	0	0	0	0	0	0	0	0	0	0	0	0	0	0	0	0	0	0	0
vogue1597	83.7	552	b7552 NC_008536 Solibacter usitatus Ellin6076	0	0	0	0	0	0	0	0	0	0	0	0	0	0	0	0	0	0	0	0	0	0	0	0	0	0	0	0	0	0	0	0	0	0	0	0	0	0	0	0	0	0	0	0	0
vogue1600	90.5	239	b26399 NZ_AHIT01000029 Lactobacillus mucosae LM1	0	0	0	0	0	0	0	0	0	0	0	0	0	0	0	0	0	0	0	0	0	0	0	0	0	0	0	0	0	0	0	0	0	0	0	0	0	0	0	0	0	0	0	0	0
vogue1601	95.8	339	b19539 CP003040 Roseburia hominis A2-183	0	0	0	0	0	0	0	0	0	0	0	0	0	0	0	0	0	0	0	0	0	0	0	0	0	0	0	0	0	0	0	0	0	0	0	0	0	0	0	0	0	0	0	0	0
vogue1604	86.6	269	b3372 AY123659 Brevundimonas diminuta ATCC 11568	0	0	0	0	0	0	0	0	0	0	0	0	0	0	0	0	0	0	0	0	0	0	0	0	0	0	0	0	0	0	0	0	0	0	0	0	0	0	0	0	0	0	0	0	0
vogue1605	94.4	302	b19539 CP003040 Roseburia hominis A2-183	0	0	0	0	0	0	0	0	0	0	0	0	0	0	0	0	0	0	0	0	0	0	0	0	0	0	0	0	0	0	0	0	0	0	0	0	0	0	0	0	0	0	0	0	0
vogue1608	98.7	238	b4453 NC_008309 Haemophilus somnus 129PT	0	0	0	0	0	0	0	0	0	0	0	0	0	0	0	0	0	0	0	0	0	0	0	0	0	0	0	0	0	0	0	0	0	0	0	0	0	0	0	0	0	0	0	0	0
vogue1609	96.3	401	b18648 NZ_AEWU01000021 Haemophilus parainfluenzae ATCC 33392	0	0	0	0	0	0	0	0	0	0	0	0	0	0	0	0	0	0	0	0	0	0	0	0	0	0	0	0	0	0	0	0	0	0	0	0	0	0	0	0	0	0	0	0	0
vogue1610	97.7	212	b10643 ABED02000025 Faecalibacterium prausnitzii M21/2	0	0	0	0	0	0	0	0	0	0	0	0	0	0	0	0	0	0	0	0	0	0	0	0	0	0	0	0	0	0	0	0	0	0	0	0	0	0	0	0	0	0	0	0	0
vogue1612	82.7	447	b10643 ABED02000025 Faecalibacterium prausnitzii M21/2	0	0	0	0	0	0	0	0	0	0	0	0	0	0	0	0	0	0	0	0	0	0	0	0	0	0	0	0	0	0	0	0	0	0	0	0	0	0	0	0	0	0	0	0	0
vogue1613	82.3	201	b18093 AECU01000014 Faecalibacterium cf. prausnitzii KLE1255	0	0	0	0	0	0	0	0	0	0	0	0	0	0	0	0	0	0	0	0	0	0	0	0	0	0	0	0	0	0	0	0	0	0	0	0	0	0	0	0	0	0	0	0	0
vogue1614	84.7	236	b6855 AY691294 Ruminococcus bromii ATCC 27255	0	0	0	0	0	0	0	0	0	0	0	0	0	0	0	0	0	0	0	0	0	0	0	0	0	0	0	0	0	0	0	0	0	0	0	0	0	0	0	0	0	0	0	0	0
vogue1615	94.7	367	b10203 EF571586 Acidaminococcus fermentans ATCC 25085	0	0	0	0	0	0	0	0	0	0	0	0	0	0	0	0	0	0	0	0	0	0	0	0	0	0	0	0	0	0	0	0	0	0	0	0	0	0	0	0	0	0	0	0	0
vogue1616	81.4	205	b17999 NZ_ADDX01000027 Ruminococcaceae bacterium sp. D16	0	0	0	0	0	0	0	0	0	0	0	0	0	0	0	0	0	0	0	0	0	0	0	0	0	0	0	0	0	0	0	0	0	0	0	0	0	0	0	0	0	0	0	0	0
vogue1617	98.6	221	b20207 AGCJ01000042 Anaeroglobus geminatus F0357	0	0	0	0	0	0	0	0	0	0	0	0	0	0	0	0	0	0	0	0	0	0	0	0	0	0	0	0	0	0	0	0	0	0	0	0	0	0	0	0	0	0	0	0	0
vogue1618	91.3	301	b317 AF237424 Streptococcus suis sero2 735	0	0	0	0	0	0	0	0	0	0	0	0	0	0	0	0	0	0	0	0	0	0	0	0	0	0	0	0	0	0	0	0	0	0	0	0	0	0	0	0	0	0	0	0	0
vogue1619	99.5	552	b7831 AF429662 Weissella viridescens ATCC 12706 (CCC B1183 )	0	0	0	0	0	0	0	0	0	0	0	0	0	0	0	0	0	0	0	0	0	0	0	0	0	0	0	0	0	0	0	0	0	0	0	0	0	0	0	0	0	0	0	0	0
vogue1620	91.8	471	b9373 NC_014623 Stigmatella aurantiaca DW4/3-1	0	0	0	0	0	0	0	0	0	0	0	0	0	0	0	0	0	0	0	0	0	0	0	0	0	0	0	0	0	0	0	0	0	0	0	0	0	0	0	0	0	0	0	0	0
vogue1623	83.7	269	b6796 AY691235 Flavonifractor plautii ATCC 49531	0	0	0	0	0	0	0	0	0	0	0	0	0	0	0	0	0	0	0	0	0	0	0	0	0	0	0	0	0	0	0	0	0	0	0	0	0	0	0	0	0	0	0	0	0
vogue1624	98.5	203	b6772 AY691211 Bacteroides fragilis ATCC 25285	0	0	0	0	0	0	0	0	0	0	0	0	0	0	0	0	0	0	0	0	0	0	0	0	0	0	0	0	0	0	0	0	0	0	0	0	0	0	0	0	0	0	0	0	0
vogue1625	99.6	499	b17654 AB547551 Bacteroides clarus JCM 16067	0	0	0	0	0	0	0	0	0	0	0	0	0	0	0	0	0	0	0	0	0	0	0	0	0	0	0	0	0	0	0	0	0	0	0	0	0	0	0	0	0	0	0	0	0
vogue1626	99.6	493	b19953 AFFY01000098 Paraprevotella clara YIT 11840	0	0	0	0	0	0	0	0	0	0	0	0	0	0	0	0	0	0	0	0	0	0	0	0	0	0	0	0	0	0	0	0	0	0	0	0	0	0	0	0	0	0	0	0	0
vogue1628	99.2	484	b6771 AY691210 Bacteroides eggerthii ATCC 27754	0	0	0	0	0	0	0	0	0	0	0	0	0	0	0	0	0	0	0	0	0	0	0	0	0	0	0	0	0	0	0	0	0	0	0	0	0	0	0	0	0	0	0	0	0
vogue1629	96.1	510	b10420 AAYH02000039 Bacteroides uniformis ATCC 8492	0	0	0	0	0	0	0	0	0	0	0	0	0	0	0	0	0	0	0	0	0	0	0	0	0	0	0	0	0	0	0	0	0	0	0	0	0	0	0	0	0	0	0	0	0
vogue1630	84	560	b27923 AWVF01000020 Ruminococcus callidus ATCC 27760	0	0	0	0	0	0	0	0	0	0	0	0	0	0	0	0	0	0	0	0	0	0	0	0	0	0	0	0	0	0	0	0	0	0	0	0	0	0	0	0	0	0	0	0	0
vogue1631	81.7	456	b27923 AWVF01000020 Ruminococcus callidus ATCC 27760	0	0	0	0	0	0	0	0	0	0	0	0	0	0	0	0	0	0	0	0	0	0	0	0	0	0	0	0	0	0	0	0	0	0	0	0	0	0	0	0	0	0	0	0	0
vogue1633	86.5	222	b13534 NZ_ACBY01000026 Subdoligranulum variabile DSM15176	0	0	0	0	0	0	0	0	0	0	0	0	0	0	0	0	0	0	0	0	0	0	0	0	0	0	0	0	0	0	0	0	0	0	0	0	0	0	0	0	0	0	0	0	0
vogue1634	88.4	450	b13534 NZ_ACBY01000026 Subdoligranulum variabile DSM15176	0	0	0	0	0	0	0	0	0	0	0	0	0	0	0	0	0	0	0	0	0	0	0	0	0	0	0	0	0	0	0	0	0	0	0	0	0	0	0	0	0	0	0	0	0
vogue1635	88.4	450	b13534 NZ_ACBY01000026 Subdoligranulum variabile DSM15176	0	0	0	0	0	0	0	0	0	0	0	0	0	0	0	0	0	0	0	0	0	0	0	0	0	0	0	0	0	0	0	0	0	0	0	0	0	0	0	0	0	0	0	0	0
vogue1636	90.6	234	b13534 NZ_ACBY01000026 Subdoligranulum variabile DSM15176	0	0	0	0	0	0	0	0	0	0	0	0	0	0	0	0	0	0	0	0	0	0	0	0	0	0	0	0	0	0	0	0	0	0	0	0	0	0	0	0	0	0	0	0	0
vogue1637	76.3	560	b7509 NZ_AAGP01000015 Brevibacterium linens BL2	0	0	0	0	0	0	0	0	0	0	0	0	0	0	0	0	0	0	0	0	0	0	0	0	0	0	0	0	0	0	0	0	0	0	0	0	0	0	0	0	0	0	0	0	0
vogue1646	94.4	250	b19298 NZ_AEOR01000554 Leuconostoc lactis KCTC 3528	0	0	0	0	0	0	0	0	0	0	0	0	0	0	0	0	0	0	0	0	0	0	0	0	0	0	0	0	0	0	0	0	0	0	0	0	0	0	0	0	0	0	0	0	0
vogue1648	94.3	262	b13606 NC_013203 Atopobium parvulum DSM 20469	0	0	0	0	0	0	0	0	0	0	0	0	0	0	0	0	0	0	0	0	0	0	0	0	0	0	0	0	0	0	0	0	0	0	0	0	0	0	0	0	0	0	0	0	0
vogue1649	86.3	269	b12598 FJ360434 Atopobium vaginae DSM15829	0	0	0	0	0	0	0	0	0	0	0	0	0	0	0	0	0	0	0	0	0	0	0	0	0	0	0	0	0	0	0	0	0	0	0	0	0	0	0	0	0	0	0	0	0
vogue1650	80.7	560	b27923 AWVF01000020 Ruminococcus callidus ATCC 27760	0	0	0	0	0	0	0	0	0	0	0	0	0	0	0	0	0	0	0	0	0	0	0	0	0	0	0	0	0	0	0	0	0	0	0	0	0	0	0	0	0	0	0	0	0
vogue1661	97.2	250	b7850 AF429687 Lactobacillus jensenii ATCC 25258	0	0	0	0	0	0	0	0	0	0	0	0	0	0	0	0	0	0	0	0	0	0	0	0	0	0	0	0	0	0	0	0	0	0	0	0	0	0	0	0	0	0	0	0	0
vogue1662	96.7	246	b12598 FJ360434 Atopobium vaginae DSM15829	0	0	0	0	0	0	0	0	0	0	0	0	0	0	0	0	0	0	0	0	0	0	0	0	0	0	0	0	0	0	0	0	0	0	0	0	0	0	0	0	0	0	0	0	0
vogue1665	85.6	224	b12598 FJ360434 Atopobium vaginae DSM15829	0	0	0	0	0	0	0	0	0	0	0	0	0	0	0	0	0	0	0	0	0	0	0	0	0	0	0	0	0	0	0	0	0	0	0	0	0	0	0	0	0	0	0	0	0
vogue1667	98.8	250	b7850 AF429687 Lactobacillus jensenii ATCC 25258	0	0	0	0	0	0	0	0	0	0	0	0	0	0	0	0	0	0	0	0	0	0	0	0	0	0	0	0	0	0	0	0	0	0	0	0	0	0	0	0	0	0	0	0	0
vogue1674	71.5	556	b26369 NZ_AFAM01000017 Propionibacterium humerusii P08	0	0	0	0	0	0	0	0	0	0	0	0	0	0	0	0	0	0	0	0	0	0	0	0	0	0	0	0	0	0	0	0	0	0	0	0	0	0	0	0	0	0	0	0	0
vogue1675	97.7	219	b21876 BANK01000034 Pediococcus lolii NGRI 0510Q DSM 19927	0	0	0	0	0	0	0	0	0	0	0	0	0	0	0	0	0	0	0	0	0	0	0	0	0	0	0	0	0	0	0	0	0	0	0	0	0	0	0	0	0	0	0	0	0
vogue1676	95.6	340	b19539 CP003040 Roseburia hominis A2-183	0	0	0	0	0	0	0	0	0	0	0	0	0	0	0	0	0	0	0	0	0	0	0	0	0	0	0	0	0	0	0	0	0	0	0	0	0	0	0	0	0	0	0	0	0
vogue1677	86.9	253	b3404 AY123721 Moraxella catarrhalis ATCC 25238	0	0	0	0	0	0	0	0	0	0	0	0	0	0	0	0	0	0	0	0	0	0	0	0	0	0	0	0	0	0	0	0	0	0	0	0	0	0	0	0	0	0	0	0	0
vogue1678	98.3	176	b26383 NZ_AJSW01000015 Haemophilus parahaemolyticus HK385 ATCC 10014	0	0	0	0	0	0	0	0	0	0	0	0	0	0	0	0	0	0	0	0	0	0	0	0	0	0	0	0	0	0	0	0	0	0	0	0	0	0	0	0	0	0	0	0	0
vogue1679	97.8	550	b21061 AGZE01000029 Facklamia ignava CCUG 37419	0	0	0	0	0	0	0	0	0	0	0	0	0	0	0	0	0	0	0	0	0	0	0	0	0	0	0	0	0	0	0	0	0	0	0	0	0	0	0	0	0	0	0	0	0
vogue1681	81	554	b9477 CP000655 Polynucleobacter necessarius subsp. asymbioticus QLW-P1DMWA-1	0	0	0	0	0	0	0	0	0	0	0	0	0	0	0	0	0	0	0	0	0	0	0	0	0	0	0	0	0	0	0	0	0	0	0	0	0	0	0	0	0	0	0	0	0
vogue1682	99.2	262	b16667 CP002390 Filifactor alocis ATCC 35896	0	0	0	0	0	0	0	0	0	0	0	0	0	0	0	0	0	0	0	0	0	0	0	0	0	0	0	0	0	0	0	0	0	0	0	0	0	0	0	0	0	0	0	0	0
vogue1683	80.8	183	b14160 NC_012781 Eubacterium rectale ATCC 33656	0	0	0	0	0	0	0	0	0	0	0	0	0	0	0	0	0	0	0	0	0	0	0	0	0	0	0	0	0	0	0	0	0	0	0	0	0	0	0	0	0	0	0	0	0
vogue1684	85	227	b14505 NZ_ACCL02000002 Marvinbryantia formatexigens DSM 14469	0	0	0	0	0	0	0	0	0	0	0	0	0	0	0	0	0	0	0	0	0	0	0	0	0	0	0	0	0	0	0	0	0	0	0	0	0	0	0	0	0	0	0	0	0
vogue1686	98.7	558	b6849 AY691288 Prevotella tannerae ATCC 51259	0	0	0	0	0	0	0	0	0	0	0	0	0	0	0	0	0	0	0	0	0	0	0	0	0	0	0	0	0	0	0	0	0	0	0	0	0	0	0	0	0	0	0	0	0
vogue1687	76.6	548	b28085 AWXA01000027 Megasphaera sp. BV3C16-1	0	0	0	0	0	0	0	0	0	0	0	0	0	0	0	0	0	0	0	0	0	0	0	0	0	0	0	0	0	0	0	0	0	0	0	0	0	0	0	0	0	0	0	0	0
vogue1688	84	439	b10722 XM_001731267 Malassezia globosa CBS 7966	0	0	0	0	0	0	0	0	0	0	0	0	0	0	0	0	0	0	0	0	0	0	0	0	0	0	0	0	0	0	0	0	0	0	0	0	0	0	0	0	0	0	0	0	0
vogue1689	99.5	552	b20973 ALJM01000037 Peptostreptococcaceae bacterium sp. AS15	0	0	0	0	0	0	0	0	0	0	0	0	0	0	0	0	0	0	0	0	0	0	0	0	0	0	0	0	0	0	0	0	0	0	0	0	0	0	0	0	0	0	0	0	0
vogue1691	99.3	277	b13689 CP001682 Cryptobacterium curtum DSM 15641	0	0	0	0	0	0	0	0	0	0	0	0	0	0	0	0	0	0	0	0	0	0	0	0	0	0	0	0	0	0	0	0	0	0	0	0	0	0	0	0	0	0	0	0	0
vogue1692	98.4	321	b21062 AGZD01000007 Facklamia hominis CCUG 36813	0	0	0	0	0	0	0	0	0	0	0	0	0	0	0	0	0	0	0	0	0	0	0	0	0	0	0	0	0	0	0	0	0	0	0	0	0	0	0	0	0	0	0	0	0
vogue1694	96.3	321	b22245 NZ_AMEP01000100 Prevotella saccharolytica F0055	0	0	0	0	0	0	0	0	0	0	0	0	0	0	0	0	0	0	0	0	0	0	0	0	0	0	0	0	0	0	0	0	0	0	0	0	0	0	0	0	0	0	0	0	0
vogue1695	98.3	301	b18218 NZ_AENN01000017 Eremococcus coleocola ACS-139-V-Col8	0	0	0	0	0	0	0	0	0	0	0	0	0	0	0	0	0	0	0	0	0	0	0	0	0	0	0	0	0	0	0	0	0	0	0	0	0	0	0	0	0	0	0	0	0
vogue1697	92.2	551	b7909 DQ059467 Campylobacter gracilis ATCC 33236	0	0	0	0	0	0	0	0	0	0	0	0	0	0	0	0	0	0	0	0	0	0	0	0	0	0	0	0	0	0	0	0	0	0	0	0	0	0	0	0	0	0	0	0	0
vogue1698	94	299	b7909 DQ059467 Campylobacter gracilis ATCC 33236	0	0	0	0	0	0	0	0	0	0	0	0	0	0	0	0	0	0	0	0	0	0	0	0	0	0	0	0	0	0	0	0	0	0	0	0	0	0	0	0	0	0	0	0	0
vogue1699	90.3	204	b27834 AWSW01000030 Bifidobacterium bifidum ATCC 29521	0	0	0	0	0	0	0	0	0	0	0	0	0	0	0	0	0	0	0	0	0	0	0	0	0	0	0	0	0	0	0	0	0	0	0	0	0	0	0	0	0	0	0	0	0
vogue1700	84	263	b5832 AY691302 Selenomonas ruminantium subsp. ruminantium ATCC 12561	0	0	0	0	0	0	0	0	0	0	0	0	0	0	0	0	0	0	0	0	0	0	0	0	0	0	0	0	0	0	0	0	0	0	0	0	0	0	0	0	0	0	0	0	0
vogue1701	94.1	203	b14380 NZ_ACQT01000229 Acidovorax delafieldii 2AN	0	0	0	0	0	0	0	0	0	0	0	0	0	0	0	0	0	0	0	0	0	0	0	0	0	0	0	0	0	0	0	0	0	0	0	0	0	0	0	0	0	0	0	0	0
vogue1702	92	199	b7450 AY562570 Lactobacillus crispatus CECT4840	0	0	0	0	0	0	0	0	0	0	0	0	0	0	0	0	0	0	0	0	0	0	0	0	0	0	0	0	0	0	0	0	0	0	0	0	0	0	0	0	0	0	0	0	0
vogue1704	83.8	180	b6855 AY691294 Ruminococcus bromii ATCC 27255	0	0	0	0	0	0	0	0	0	0	0	0	0	0	0	0	0	0	0	0	0	0	0	0	0	0	0	0	0	0	0	0	0	0	0	0	0	0	0	0	0	0	0	0	0
vogue1705	85.4	547	b12598 FJ360434 Atopobium vaginae DSM15829	0	0	0	0	0	0	0	0	0	0	0	0	0	0	0	0	0	0	0	0	0	0	0	0	0	0	0	0	0	0	0	0	0	0	0	0	0	0	0	0	0	0	0	0	0
vogue1706	99.1	538	b10774 CP001071 Akkermansia muciniphila ATCC BAA-835	0	0	0	0	0	0	0	0	0	0	0	0	0	0	0	0	0	0	0	0	0	0	0	0	0	0	0	0	0	0	0	0	0	0	0	0	0	0	0	0	0	0	0	0	0
vogue1707	99	207	b13779 NZ_ACGU01000113 Lactobacillus ultunensis DSM 16047	0	0	0	0	0	0	0	0	0	0	0	0	0	0	0	0	0	0	0	0	0	0	0	0	0	0	0	0	0	0	0	0	0	0	0	0	0	0	0	0	0	0	0	0	0
vogue1708	99.3	442	b10722 XM_001731267 Malassezia globosa CBS 7966	0	0	0	0	0	0	0	0	0	0	0	0	0	0	0	0	0	0	0	0	0	0	0	0	0	0	0	0	0	0	0	0	0	0	0	0	0	0	0	0	0	0	0	0	0
vogue1709	98.9	285	b20207 AGCJ01000042 Anaeroglobus geminatus F0357	0	0	0	0	0	0	0	0	0	0	0	0	0	0	0	0	0	0	0	0	0	0	0	0	0	0	0	0	0	0	0	0	0	0	0	0	0	0	0	0	0	0	0	0	0
vogue1711	92.7	427	b9373 NC_014623 Stigmatella aurantiaca DW4/3-1	0	0	0	0	0	0	0	0	0	0	0	0	0	0	0	0	0	0	0	0	0	0	0	0	0	0	0	0	0	0	0	0	0	0	0	0	0	0	0	0	0	0	0	0	0
vogue1715	98.2	276	b3379 AY123719 Eikenella corrodens ATCC 23834	0	0	0	0	0	0	0	0	0	0	0	0	0	0	0	0	0	0	0	0	0	0	0	0	0	0	0	0	0	0	0	0	0	0	0	0	0	0	0	0	0	0	0	0	0
vogue1716	97.8	185	b7325 AY837557 Candida albicans ATCC 14053	0	0	0	0	0	0	0	0	0	0	0	0	0	0	0	0	0	0	0	0	0	0	0	0	0	0	0	0	0	0	0	0	0	0	0	0	0	0	0	0	0	0	0	0	0
vogue1717	86.1	476	b9477 CP000655 Polynucleobacter necessarius subsp. asymbioticus QLW-P1DMWA-1	0	0	0	0	0	0	0	0	0	0	0	0	0	0	0	0	0	0	0	0	0	0	0	0	0	0	0	0	0	0	0	0	0	0	0	0	0	0	0	0	0	0	0	0	0
vogue1718	93.5	295	b19298 NZ_AEOR01000554 Leuconostoc lactis KCTC 3528	0	0	0	0	0	0	0	0	0	0	0	0	0	0	0	0	0	0	0	0	0	0	0	0	0	0	0	0	0	0	0	0	0	0	0	0	0	0	0	0	0	0	0	0	0
vogue1720	99.5	206	b217 U92809 Staphylococcus haemolyticus ATCC 29970	0	0	0	0	0	0	0	0	0	0	0	0	0	0	0	0	0	0	0	0	0	0	0	0	0	0	0	0	0	0	0	0	0	0	0	0	0	0	0	0	0	0	0	0	0
vogue1721	95.8	218	b810 AB039274 Propionibacterium granulosum	0	0	0	0	0	0	0	0	0	0	0	0	0	0	0	0	0	0	0	0	0	0	0	0	0	0	0	0	0	0	0	0	0	0	0	0	0	0	0	0	0	0	0	0	0
vogue1723	89.6	247	b17590 AB547633 Prevotella timonensis JCM 15640	0	0	0	0	0	0	0	0	0	0	0	0	0	0	0	0	0	0	0	0	0	0	0	0	0	0	0	0	0	0	0	0	0	0	0	0	0	0	0	0	0	0	0	0	0
vogue1724	95.2	522	b18648 NZ_AEWU01000021 Haemophilus parainfluenzae ATCC 33392	0	0	0	0	0	0	0	0	0	0	0	0	0	0	0	0	0	0	0	0	0	0	0	0	0	0	0	0	0	0	0	0	0	0	0	0	0	0	0	0	0	0	0	0	0
vogue1725	83.4	187	b13603 AB480537 Prevotella falsenii JCM 15124	0	0	0	0	0	0	0	0	0	0	0	0	0	0	0	0	0	0	0	0	0	0	0	0	0	0	0	0	0	0	0	0	0	0	0	0	0	0	0	0	0	0	0	0	0
vogue1728	81.3	474	b5006 NC_005363 Bdellovibrio bacteriovorus HD100 = DSM50701 = ATCC15356	0	0	0	0	0	0	0	0	0	0	0	0	0	0	0	0	0	0	0	0	0	0	0	0	0	0	0	0	0	0	0	0	0	0	0	0	0	0	0	0	0	0	0	0	0
