# Supplementary material for: Comparative analysis of DNA extraction and PCR product purification methods for cervicovaginal microbiome analysis using cpn60 microbial profiling
Source: PLoS One. 2022 Jan 13;17(1):e0262355. doi: 10.1371/journal.pone.0262355 (PMC8758110; doi:10.1371/journal.pone.0262355)
Supplement: S2 File — (TXT) [file pone.0262355.s004.txt]

>b10221 EF685194 Bacillus subtilis NULL NCIMB 3610
GCAACAGTTCTTGCGCAAGCAATGATCCGTGAAGGCCTTAAAAACGTAACAGCAGGCGCT
AACCCTGTAGGCGTGCGTAAAGGGATGGAACAAGCTGTAGCGGTTGCGATCGAAAACTTA
AAAGAAATTTCTAAGCCAATCGAAGGCAAAGAGTCTATCGCTCAGGTTGCTGCGATCTCT
GCTGCTGATGAGGAAGTCGGAAGCCTTATCGCTGAAGCAATGGAGCGCGTAGGAAACGAC
GGCGTTATCACAATCGAAGAGTCTAAAGGCTTCACAACTGAGCTTGAAGTTGTTGAAGGT
ATGCAATTCGACCGCGGATATGCGTCTCCTTACATGGTAACTGACTCTGATAAGATGGAA
GCGGTTCTTGACAATCCTTACATCTTAATCACAGACAAAAAAATCACAAACATTCAAGAA
ATCCTTCCTGTGCTTGAGCAGGTTGTTCAGCAAGGCAAACCATTGCTTCTGATCGCTGAG
GATGTTGAAGGCGAAGCACTTGCTACACTTGTTGTGAACAAACTTCGCGGCACATTCAAC
GCAGTGGCTGTT
>b1254 AY044102 Salmonella enterica subsp. enterica serovar Dublin NULL
GCGACCGTACTGGCGCAGTCCATCATTACCGAAGGCCTGAAAGCCGTTGCTGCGGGCATG
AACCCGATGGACCTGAAACGTGGTATCGACAAAGCGGTTGCTGCTGCGGTTGAAAAGCTG
AAGGCGCTGTCCGTACCGTGCTCCGACTCTAAAGCGATTGCTCAGGTAGGTACTATCTCC
GCTAACTCCGACGAAACCGTAGGTAAACTGATCGCGGAAGCGATGGATAAAGTCGGTAAA
GAAGGCGTCATCACCGTTGAAGACGGTACCGGTCTGCAGGATGAACTGGACGTGGTTGAA
GGTATGCAGTTTGACCGCGGCTACCTGTCTCCTTACTTCATCAACAAGCCGGAAACTGGC
GCAGTAGAGCTGGAAAGCCCGTTCATCCTGCTGGCTGATAAGAAAATCTCCAACATCCGC
GAAATGCTGCCGGTTCTGGAAGCCGTTGCAAAAGCAGGCAAACCGCTGCTGATCATCGCT
GAAAATGTTGAAGGCGAAGCGCTGGCTACCCTGGTTGTTAACACCATGCGTGGCATCGTG
AAAGTGGCTGCTGTT
>b1486 AF325453 Escherichia coli NULL ATCC 700336
GCAACCGTACTGGCTCAGGCTATCATCACTGAGGGTCTGAAAGCTGTTGCTGCGGGCATG
AACCCGATGGACCTGAAACGTGGTATCGACAAAGCAGTTACCGCTGCAGTTGAAGAACTG
AAAGCGCTGTCCGTACCGTGCTCTGACTCTAAAGCGATTGCTCAGGTTGGTACCATCTCT
GCTAACTCCGACGAAACCGTAGGTAAACTGATCGCTGAAGCGATGGACAAAGTCGGTAAA
GAAGGCGTTATCACCGTTGAAGACGGTACCGGTCTGCAGGACGAACTGGACGTGGTTGAA
GGTATGCAGTTCGACCGTGGCTACCTGTCTCCTTACTTCATCAACAAGCCGGAAACTGGC
GCAGTAGAACTGGAAAGCCCGTTCATCCTGCTGGCTGACAAGAAAATCTCCAACATCCGC
GAAATGCTGCCGGTTCTGGAAGCTGTTGCCAAAGCAGGCAAACCGCTGCTGATCATCGCT
GAAGATGTAGAAGGCGAAGCGCTGGCAACTGCTGTTGTTAACACCATTCGTGGCATCGTG
AAAGTCGCTGCGGTT
>b254 AF036323 Staphylococcus aureus subsp. anaerobius ATCC 35844
GCAACAGTATTAGCTCAAGCAATGATTCAAGAAGGCTTGAAAAATGTTACAAGTGGTGCG
AACCCAGTTGGTTTACGACAAGGTATCGACAAAGCAGTTAAAGTTGCTGTTGAAGCGTTA
CATGAAAATTCTCAAAAAGTTGAAAATAAAAATGAAATTGCGCAAGTAGGTGCGATTTCA
GCAGCAGATGAAGAAATTGGACGCTATATTTCAGAAGCTATGGAAAAAGTAGGTAACGAT
GGTGTCATTACAATTGAAGAATCAAATGGACTAAACACTGAACTAGAAGTGGTTGAAGGT
ATGCAATTTGATCGTGGTTATCAATCACCGTATATGGTTACTGATTCAGATAAAATGGTC
GCTGAATTAGAACGCCCATATATTTTAGTAACAGATAAAAAAATCTCTTCTTTCCAAGAT
ATCTTACCTTTATTAGAACAAGTGGTTCAATCTAATCGTCCAATCTTAATTGTAGCTGAT
GAAGTTGAAGGCGATGCATTAACAAATATCGTGCTAAACCGTATGCGTGGCACATTTACA
GCTGTTGCAGTA
>b255 AF036324 Staphylococcus aureus subsp. aureus ATCC 12600
GCAACAGTATTAGCTCAAGCAATGATTCAAGAAGGCTTGAAAAATGTTACAAGTGGTGCG
AACCCAGTTGGTTTACGACAAGGTATCGACAAAGCAGTTAAAGTTGCTGTTGAAGCGTTA
CATGAAAATTCTCAAAAAGTTGAAAATAAAAATGAAATTGCGCAAGTAGGTGCGATTTCA
GCAGCAGATGAAGAAATTGGACGTTATATTTCTGAAGCTATGGAAAAAGTAGGTAACGAT
GGTGTCATTACAATTGAAGAATCAAATGGACTAAACACTGAACTAGAAGTGGTTGAAGGT
ATGCAATTTGATCGTGGTTATCAATCACCGTATATGGTTACTGATTCAGATAAAATGGTT
GCTGAATTAGAACGCCCATACATTTTAGTAACAGATAAGAAAATCTCGTCTTTCCAAGAT
ATCTTACCTTTATTAGAACAAGTGGTTCAATCTAATCGTCCAATCTTAATTGTAGCTGAT
GAAGTTGAAGGCGATGCATTAACAAATATCGTGCTAAACCGTATGCGTGGCACATTTACA
GCTGTTGCAGTA
>b3398 AY123732 Listeria monocytogenes NULL ATCC 15313
GCTACCGTTTTAGCGCAAGCAATGATTCAAGAAGGCTTAAAAAATGTAACAGCTGGAGCA
AACCCAGTAGGCGTTCGCCGCGGTATCGAAAAAGCCGTAGCAACAGCTATCGAAGAATTA
AAAGCTATCTCTAAACCAATTGAAAGCAAAGAGTCTATCGCTCAAGTTGCTGCTATTTCT
TCTGGTGATGAAGAAGTTGGTAAATTAATCGCAGAAGCAATGGAACGCGTTGGTAACGAC
GGCGTTATCACTATTGAAGAATCCAAAGGTTTTGCAACAGAATTAGACGTAGTAGAAGGT
ATGCAATTTGACCGTGGCTACACTAGCCCATACATGGTAACTGATTCCGACAAAATGGAA
GCAGTTCTTGAAAAACCATATATTTTAATTACAGATAAAAAAATCAACAATATTCAAGAA
ATCTTACCAGTTTTAGAACAAGTCGTTCAACAAGGTCGTCCAATGTTAATCATTGCGGAA
GATGTTGAAGGGGAAGCTCAAGCAACTCTTGTACTAAACAAACTTCGCGGAACATTTAAC
GTAGTAGCCGTG
>b3419 AY123676 Pseudomonas aeruginosa NULL ATCC 10145
GCGACCGTCCTGGCCCAGGCCATCGTCAACGAAGGCCTGAAGGCCGTTGCCGCCGGCATG
AACCCGATGGACCTGAAGCGTGGCATCGACAAGGCCACCGTGGCTATCGTCGCCCAGCTG
AAAGAGCTGGCCAAGCCCTGCGCCGACACCAAGGCCATCGCCCAGGTAGGCACCATCTCC
GCCAACTCCGACGAGTCCATCGGCCAGATCATTGCCGAAGCCATGGAAAAAGTCGGTAAA
GAAGGCGTGATCACCGTCGAGGAAGGCTCGGGCCTGGAAAACGAACTGTCCGTCGTCGAA
GGCATGCAGTTCGATCGCGGCTACCTGTCCCCCTACTTCGTGAACAAGCCGGACACCATG
GCTGCCGAGCTGGATAGCCCGCTGCTGCTGCTGGTCGACAAGAAGATCTCCAACATCCGC
GAAATGCTGCCGGTGCTGGAAGCCGTCGCCAAGGCCGGCCGTCCGCTGCTGATCGTCGCC
GAGGACGTCGAGGGCGAAGCCCTGGCCACCCTGGTGGTGAACAACATGCGTGGCATCGTC
AAGGTCGCGGCTGTC
>b522 NC_001144 Saccharomyces cerevisiae NULL NULL
GCTACTGTCTTAGGTAGAGCCATCTTCACAGAATCCGTCAAAAATGTCGCCGCTGGTTGT
AACCCTATGGATTTGAGAAGGGGTTCTCAAGTTGCAGTTGAAAAAGTGATTGAATTTTTG
AGCGCCAACAAGAAAGAAATTACCACATCTGAGGAAATTGCTCAAGTAGCAACCATTTCT
GCCAATGGGGACTCTCATGTTGGTAAGTTACTAGCTTCAGCTATGGAAAAGGTTGGAAAA
GAAGGTGTCATCACTATCAGAGAAGGTAGAACATTGGAAGATGAACTTGAGGTTACTGAA
GGTATGAGGTTTGATCGTGGTTTTATTTCTCCATACTTCATCACTGATCCAAAGTCGAGC
AAGGTGGAATTTGAAAAGCCATTGCTATTGTTGAGTGAAAAGAAAATTTCTTCCATTCAA
GATATCTTGCCAGCTTTGGAAATTTCCAATCAAAGCAGAAGACCTTTGTTGATCATTGCT
GAAGATGTTGACGGTGAAGCTCTTGCGGCTTGTATTTTGAACAAGTTGAGGGGTCAAGTT
AAGGTTTGTGCTGTG
>b5732 AAEY01000007 Cryptococcus neoformans var. neoformans B-3501A NULL
GCCACTGTCCTCGCCCGAGCCATCTACTCTGAGGGTGTGAAGAACGTCGCTGCCGGCTGC
AACCCCATGGACCTCCGTCGAGGTGCCCAGAAGGCTGTCGACAAGGTCCTCGAGGTTCTT
GCTGCCAACAAAAAGGTTATCACCACCTCTGAGGAGATTGCCCAGGTCGCCACCATCTCC
GCCAACGGCGATACCCACGTCGGTGCCATCATTGCCCAAGCCATGGAGCAGGTCGGCAAG
GAGGGTGTCATCACTGTGAAGGAGGGCCGAACCATTGACGACGAGATTGAGATTACCGAG
GGTATGCGATTCGACCGAGGCTTCATCTCCCCTTACCTCATCACCGACACCAAGAACCAG
CGTGTCGAGCTCGAGAAGCCCTTCATCCTCCTCTCCGAGAAGAAGATCTCTGCTCTTCAG
GACATCCTTCCTTCTCTCGAGATTGCCGCCCAGACCCGTCGACCTTTGTTGATCATCGCC
GAAGACATTGACGGTGAGGCTCTCGCCGCCGTCATCCTCAACAAGCTCCGAGGTCAGCTC
TCCGTCGCCGCCGTC
>b7845 AF429680 Lactobacillus fermentum NULL ATCC 14931
GCCACTGTTTTAACCCAAGCAATTGTGACCGAAGGAATGAAGAACGTGACCGCCGGCGCT
AACCCAGTGGGCATTCGGCGCGGGATTGAAAAGGCGACGGCCGCAGCCGTTGAAGGCCTG
AAAAAGATGAGCCACGACGTTAAGACCAAGGACGACATCGCTCAAATCGCCTCCATTTCC
GCTGCTAACAAGGAAGTTGGTAAGTTGATCGCCGACGCCATGGAAAAGGTTGGTAACGAC
GGGGTCATCACGATTGAAGATTCCCGTGGGGTTGATACTAGCGTTGACGTGGTTGAAGGG
ATGAGCTTTGACCGTGGTTACATGTCCCAATACATGGTAACCGACAACGACAAGATGGAA
GCCAACCTGGACAACCCGTACGTTTTGATTACGGACAAGAAGATCTCTAACATTCAAGAC
ATCTTGCCACTACTCCAATCTGTTGTTCAAGAAGGGCGCGCCCTGTTAATCATTGCTGAT
GACATCACTGGTGAAGCACTGCCAACCCTTGTGTTGAACAAGATTCGGGGAACCTTCAAC
GTAGTTGCCGTT
>b821 AF245684 Enterococcus faecalis NULL ATCC 19433
GCGACTGTTTTGACACAAGCCATTGTTCGTGAAGGCTTAAAAAACGTAACTGCTGGAGCT
AACCCATTAGGTATTCGTCGTGGGATTGAATTAGCAACAAAAACAGCAGTAGAAGAATTA
CACAATATTTCATCTGTAGTTGATTCAAAAGAAGCGATTGCACAAGTCGCTGCTGTTTCA
TCAGGTTCTGAAAAAGTCGGCCAATTAATTGCCGATGCAATGGAAAAAGTTGGTAACGAC
GGCGTAATTACCATTGAAGAATCAAAAGGGATTGAAACAGAATTAGATGTGGTTGAAGGA
ATGCAATTCGACCGCGGTTATTTATCTCAATACATGGTTACTGACAACGATAAAATGGAA
GCTGTTTTAGAAAATCCATATATCTTAATTACCGACAAAAAAATCTCAAATATTCAAGAT
ATCTTACCTTTATTAGAACAAATTCTACAACAAAGCCGTCCACTATTGATCATTGCGGAT
GATGTTGATGGGGAAGCTCTACCAACATTAGTATTGAACAAAATCCGTGGTACATTTAAT
GTTGTCGCAGTA
